# Supplementary material for: Human cytomegalovirus seropositivity is associated with reduced patient survival during sepsis
Source: Crit Care. 2023 Oct 31;27:417. doi: 10.1186/s13054-023-04713-1 (PMC10619294; doi:10.1186/s13054-023-04713-1)
Supplement: Supplementary file 3 — Additional file 3. Table S1: Statistical analysis of quantitative plasma proteomics data - CMV serostatus-specific analysis. [file 13054_2023_4713_MOESM3_ESM.xlsx]

## Sheet: Day 1
Supplementary Table 2 - Statistical analysis of quantitative plasma proteomics data - CMV serostatus-specific analysis
Table: Day 1 - groups tested: CMV serostatus positive vs. CMV serostatus negative
1 Student's t-test, unpaired, two-sided, unequal variances
2Corrected according to Benjamini-Hochberg
3Calculated as mean(CMV positive) / mean(CMV negative)
Genes	Protein	p-value1	pFDR-value2	Ratio of means3
IGLC3;IGLC7	Immunoglobulin lambda constant 7	0.00529074	0.958608	0.884551
HABP2	Hyaluronan-binding protein 2	0.0144788	0.958608	0.859637
B2M	Beta-2-microglobulin	0.0266845	0.958608	1.34706
A2M	Alpha-2-macroglobulin	0.0290871	0.958608	1.21483
ORM1	Alpha-1-acid glycoprotein 1	0.0358221	0.958608	0.912308
IGKV2-28;IGKV2-40;IGKV2D-28;IGKV2D-40	Immunoglobulin kappa variable 2-28	0.0385922	0.958608	1.43947
IGLV7-43;IGLV7-46	Immunoglobulin lambda variable 7-46	0.0484329	0.958608	0.848216
IGLV8-61	Immunoglobulin lambda variable 8-61	0.0522644	0.958608	0.682873
IGHV4-34	Immunoglobulin heavy variable 4-34	0.0525994	0.958608	0.638096
C6	Complement component C6	0.0561505	0.958608	0.891697
A1BG	Alpha-1B-glycoprotein	0.0605362	0.958608	0.934942
PLTP	Phospholipid transfer protein	0.0622017	0.958608	1.12834
QSOX1	Sulfhydryl oxidase 1	0.0645165	0.958608	1.16469
C9	Complement component C9	0.065363	0.958608	0.922741
C1QC	Complement C1q subcomponent subunit C	0.0677857	0.958608	1.13873
SELENOP	Selenoprotein P	0.0695574	0.958608	0.846287
CFD	Complement factor D	0.0702428	0.958608	1.31749
IGLV1-51	Immunoglobulin lambda variable 1-51	0.0969793	0.971936	0.952514
A2M;PZP	Alpha-2-macroglobulin	0.112508	0.971936	1.08017
F5	Coagulation factor V	0.120132	0.971936	0.88372
APOH	Beta-2-glycoprotein 1	0.120557	0.971936	0.941981
PLG	Plasminogen	0.125246	0.971936	0.95976
S100A8	Protein S100-A8	0.126852	0.971936	0.641497
FN1	Fibronectin	0.128981	0.971936	1.08981
SAA2	Serum amyloid A-2 protein	0.13091	0.971936	0.808421
ECM1	Extracellular matrix protein 1	0.13489	0.971936	0.882399
IGHV3-72	Immunoglobulin heavy variable 3-72	0.138589	0.971936	0.623129
CST3	Cystatin-C	0.142598	0.971936	1.18327
IGHA2	Immunoglobulin heavy constant alpha 2	0.144555	0.971936	0.886658
CLU	Clusterin	0.150234	0.971936	0.907596
IGLV1-40	Immunoglobulin lambda variable 1-40	0.151428	0.971936	0.894612
IGHG3	Immunoglobulin heavy constant gamma 3	0.1536	0.971936	1.25046
C5	Complement C5	0.165127	0.971936	0.955596
KLKB1	Plasma kallikrein	0.168722	0.971936	1.09394
IGHG4	Immunoglobulin heavy constant gamma 4	0.17029	0.971936	1.4586
FGG	Fibrinogen gamma chain	0.178833	0.971936	1.22829
IGHG1;IGHG2;IGHG3	Immunoglobulin heavy constant gamma 1	0.184326	0.971936	0.935475
IGKV3-20	Immunoglobulin kappa variable 3-20	0.186884	0.971936	0.901331
IGKV1-27	Immunoglobulin kappa variable 1-27	0.188902	0.971936	0.910177
APOD	Apolipoprotein D	0.190593	0.971936	1.11669
IGKV6D-21	Immunoglobulin kappa variable 6D-21	0.191523	0.971936	0.937349
APOC4	Apolipoprotein C-IV	0.192632	0.971936	1.13078
VTN	Vitronectin	0.193749	0.971936	0.905129
APOA4	Apolipoprotein A-IV	0.199288	0.971936	1.3345
SERPINA1	Alpha-1-antitrypsin	0.203706	0.971936	0.973556
LYZ	Lysozyme C	0.2047	0.971936	1.22211
IGHG2;IGHG4	Immunoglobulin heavy constant gamma 2	0.206833	0.971936	0.92774
ITIH4	Inter-alpha-trypsin inhibitor heavy chain H4	0.210035	0.971936	0.956351
IGHG2;IGHG3	Immunoglobulin heavy constant gamma 2	0.21112	0.971936	1.11417
IGKV2-30	Immunoglobulin kappa variable 2-30	0.217857	0.971936	1.14526
F2	Prothrombin	0.224713	0.971936	1.0912
IGLV3-21	Immunoglobulin lambda variable 3-21	0.229274	0.971936	0.801743
ITIH2	Inter-alpha-trypsin inhibitor heavy chain H2	0.234831	0.971936	1.11057
IGKC	Immunoglobulin kappa constant	0.241871	0.971936	0.952237
CFHR5	Complement factor H-related protein 5	0.244394	0.971936	0.876631
SERPINC1	Antithrombin-III	0.251937	0.971936	0.943142
AFM	Afamin	0.261316	0.971936	1.09738
IGHV5-51	Immunoglobulin heavy variable 5-51	0.264041	0.971936	0.953569
ORM1;ORM2	Alpha-1-acid glycoprotein 1	0.268641	0.971936	0.95145
S100A9	Protein S100-A9	0.268849	0.971936	0.680925
CFI	Complement factor I	0.273499	0.971936	0.967234
C1R	Complement C1r subcomponent	0.276096	0.971936	0.973705
BTD	Biotinidase	0.280142	0.971936	1.08009
	Immunoglobulin kappa light chain	0.283607	0.971936	0.908744
C1S	Complement C1s subcomponent	0.287487	0.971936	0.934601
IGKV4-1	Immunoglobulin kappa variable 4-1	0.291967	0.971936	0.935162
	Immunoglobulin delta heavy chain	0.292074	0.971936	1.13192
IGHG1	Immunoglobulin heavy constant gamma 1	0.295657	0.971936	1.11401
CD14	Monocyte differentiation antigen CD14	0.300667	0.971936	0.96231
KRT2	Keratin, type II cytoskeletal 2 epidermal	0.303035	0.971936	1.06755
IGHV3-15	Immunoglobulin heavy variable 3-15	0.303867	0.971936	0.883214
SERPINA5	Plasma serine protease inhibitor	0.307951	0.971936	1.14084
IGKV1-5	Immunoglobulin kappa variable 1-5	0.309129	0.971936	1.03493
C2	Complement C2	0.313798	0.971936	1.05146
ALB	Albumin	0.326758	0.971936	1.09099
PROS1	Vitamin K-dependent protein S	0.328727	0.971936	1.07576
HRG	Histidine-rich glycoprotein	0.334008	0.971936	0.930765
TGFBI	Transforming growth factor-beta-induced protein ig-h3	0.335782	0.971936	1.04074
C1QB	Complement C1q subcomponent subunit B	0.342582	0.971936	1.08113
IGHA1;IGHA2	Immunoglobulin heavy constant alpha 1	0.343902	0.971936	0.876562
CA1	Carbonic anhydrase 1	0.345212	0.971936	1.12209
HBD	Hemoglobin subunit delta	0.346629	0.971936	0.823872
IGLL5	Immunoglobulin lambda-like polypeptide 5	0.347719	0.971936	1.09024
IGLV2-8	Immunoglobulin lambda variable 2-8	0.359978	0.9829	0.884504
C1RL	Complement C1r subcomponent-like protein	0.364565	0.9829	1.0456
IGKV2-24;IGKV2D-24	Probable non-functional immunoglobulin kappa variable 2D-24	0.366358	0.9829	0.907464
SERPINA10	Protein Z-dependent protease inhibitor	0.368596	0.9829	0.937431
IGLV2-18	Immunoglobulin lambda variable 2-18	0.372824	0.9829	0.916457
C8A	Complement component C8 alpha chain	0.377512	0.984077	0.935357
IGHD	Immunoglobulin heavy constant delta	0.392701	0.984979	0.810411
C4A;C4B	Complement C4-A	0.397909	0.984979	1.095
CPN1	Carboxypeptidase N catalytic chain	0.399072	0.984979	1.04795
SERPINA4	Kallistatin	0.415216	0.984979	1.02598
IGLV3-10	Immunoglobulin lambda variable 3-10	0.428825	0.984979	1.11768
	Immunoglobulin alpha-2 heavy chain	0.437548	0.984979	1.01551
LPA	Apolipoprotein(a)	0.443424	0.984979	1.06463
C4B	Complement C4-B	0.449692	0.984979	1.12861
PRG4	Proteoglycan 4	0.453552	0.984979	0.858277
FCGR3A	Low affinity immunoglobulin gamma Fc region receptor III-A	0.454007	0.984979	1.06849
PRDX2	Peroxiredoxin-2	0.454176	0.984979	1.39638
IGLV1-47	Immunoglobulin lambda variable 1-47	0.460465	0.984979	0.913905
PPBP	Platelet basic protein	0.461676	0.984979	0.884291
SAA4	Serum amyloid A-4 protein	0.462829	0.984979	0.910695
CFHR2	Complement factor H-related protein 2	0.463174	0.984979	1.02618
C4BPB	C4b-binding protein beta chain	0.468553	0.984979	0.963526
IGLV3-21;IGLV3-9	Immunoglobulin lambda variable 3-9	0.470043	0.984979	0.857129
IGHA1	Immunoglobulin heavy constant alpha 1	0.472641	0.984979	0.936412
MASP2	Mannan-binding lectin serine protease 2	0.475553	0.984979	1.15164
KRT9	Keratin, type I cytoskeletal 9	0.480092	0.984979	1.16725
IGHV3-74	Immunoglobulin heavy variable 3-74	0.48213	0.984979	1.14859
PZP	Pregnancy zone protein	0.486147	0.984979	1.08913
TTR	Transthyretin	0.489726	0.984979	1.09324
IGHG2;IGHG3;IGHG4	Immunoglobulin heavy constant gamma 2	0.495923	0.984979	1.09468
AMBP	Protein AMBP	0.499276	0.984979	1.13639
CRP	C-reactive protein	0.504256	0.984979	1.12937
APCS	Serum amyloid P-component	0.505885	0.984979	1.07845
HPX	Hemopexin	0.513068	0.984979	1.05808
IGFALS	Insulin-like growth factor-binding protein complex acid labile subunit	0.523283	0.984979	1.04337
APOC1	Apolipoprotein C-I	0.528713	0.984979	0.957567
VWF	von Willebrand factor	0.53172	0.984979	1.09629
GSN	Gelsolin	0.53443	0.984979	1.07057
LCP1	Plastin-2	0.537426	0.984979	1.22889
FGA	Fibrinogen alpha chain	0.53771	0.984979	1.06863
IGKV3-11;IGKV3D-11	Immunoglobulin kappa variable 3D-11	0.545929	0.984979	0.992298
KRT10	Keratin, type I cytoskeletal 10	0.54621	0.984979	0.895145
FCN3	Ficolin-3	0.548311	0.984979	1.07368
FCGBP	IgGFc-binding protein	0.558774	0.984979	1.1895
APOA2	Apolipoprotein A-II	0.55929	0.984979	0.942855
IGKV1D-16	Immunoglobulin kappa variable 1D-16	0.570712	0.984979	1.01278
C4A	Complement C4-A	0.572794	0.984979	0.9858
IGLC3	Immunoglobulin lambda constant 3	0.573479	0.984979	0.838873
SAA1	Serum amyloid A-1 protein	0.589102	0.984979	0.905001
F10	Coagulation factor X	0.590645	0.984979	1.01029
IGKV3-7	Probable non-functional immunoglobulin kappa variable 3-7	0.593867	0.984979	0.972446
AGT	Angiotensinogen	0.598393	0.984979	1.01139
JCHAIN	Immunoglobulin J chain	0.598558	0.984979	1.00203
GC	Vitamin D-binding protein	0.602681	0.984979	0.994338
IGKV3D-15	Immunoglobulin kappa variable 3D-15	0.604852	0.984979	1.10918
APOL1	Apolipoprotein L1	0.606517	0.984979	0.993216
SERPING1	Plasma protease C1 inhibitor	0.608882	0.984979	1.00703
ORM2	Alpha-1-acid glycoprotein 2	0.615217	0.984979	1.00381
RBP4	Retinol-binding protein 4	0.619819	0.984979	1.15304
LBP	Lipopolysaccharide-binding protein	0.620755	0.984979	1.1692
IGHV6-1	Immunoglobulin heavy variable 6-1	0.628452	0.984979	1.17323
GAPDH	Glyceraldehyde-3-phosphate dehydrogenase	0.64486	0.984979	1.48438
IGLV3-9	Immunoglobulin lambda variable 3-9	0.646324	0.984979	1.01016
IGKV6-21	Immunoglobulin kappa variable 6-21	0.646724	0.984979	0.589334
ITIH3	Inter-alpha-trypsin inhibitor heavy chain H3	0.647231	0.984979	1.07839
THBS1	Thrombospondin-1	0.650673	0.984979	0.985211
IGHG1;IGHG2	Immunoglobulin heavy constant gamma 1	0.655737	0.984979	1.1555
IGLC3;IGLL5	Immunoglobulin lambda-like polypeptide 5	0.656666	0.984979	0.975835
IGKV1-17	Immunoglobulin kappa variable 1-17	0.659047	0.984979	1.01549
IGKV1-33;IGKV1D-33	Immunoglobulin kappa variable 1D-33	0.666595	0.984979	1.06709
IGLV2-14	Immunoglobulin lambda variable 2-14	0.670217	0.984979	0.990682
AHSG	Alpha-2-HS-glycoprotein	0.672703	0.984979	1.0546
C8G	Complement component C8 gamma chain	0.688174	0.984979	0.973946
F9	Coagulation factor IX	0.688531	0.984979	0.996008
C1QA	Complement C1q subcomponent subunit A	0.69899	0.984979	1.02555
CD5L	CD5 antigen-like	0.704703	0.984979	1.07649
C8B	Complement component C8 beta chain	0.710653	0.984979	1.01366
APOB	Apolipoprotein B-100	0.717488	0.984979	1.0286
SERPINA3	Alpha-1-antichymotrypsin	0.717631	0.984979	1.08157
ITIH1	Inter-alpha-trypsin inhibitor heavy chain H1	0.717733	0.984979	1.06887
ATRN	Attractin	0.718037	0.984979	0.942518
C7	Complement component C7	0.724106	0.984979	1.02732
CP	Ceruloplasmin	0.728034	0.984979	1.0232
IGKV3-20;IGKV3D-20	Immunoglobulin kappa variable 3D-20	0.729493	0.984979	1.03468
LRG1	Leucine-rich alpha-2-glycoprotein	0.72976	0.984979	1.00084
F12	Coagulation factor XII	0.730276	0.984979	1.06064
SERPINF1	Pigment epithelium-derived factor	0.732771	0.984979	0.999194
FGB	Fibrinogen beta chain	0.743885	0.984979	1.11828
SERPIND1	Heparin cofactor 2	0.744783	0.984979	1.04023
IGHG1;IGHG3	Immunoglobulin heavy constant gamma 1	0.750956	0.984979	1.0212
AZGP1	Zinc-alpha-2-glycoprotein	0.753002	0.984979	1.00056
SAA1;SAA2	Serum amyloid A-1 protein	0.761867	0.984979	0.939449
SERPINA7	Thyroxine-binding globulin	0.766807	0.984979	1.00046
IGKV2-28;IGKV2D-28	Immunoglobulin kappa variable 2-28	0.768449	0.984979	1.08204
APOC2	Apolipoprotein C-II	0.769909	0.984979	1.0972
APOE	Apolipoprotein E	0.776406	0.984979	1.0126
IGKV1-27;IGKV1-8	Immunoglobulin kappa variable 1-27	0.780048	0.984979	0.926479
SERPINF2	Alpha-2-antiplasmin	0.781703	0.984979	1.00752
GPLD1	Phosphatidylinositol-glycan-specific phospholipase D	0.783213	0.984979	1.08655
LUM	Lumican	0.788788	0.984979	1.01445
CFB	Complement factor B	0.79383	0.984979	0.975858
HBA1	Hemoglobin subunit alpha	0.803376	0.984979	1.09525
CPB2	Carboxypeptidase B2	0.810853	0.984979	1.04206
SERPINA6	Corticosteroid-binding globulin	0.811413	0.984979	0.983059
HPR	Haptoglobin-related protein	0.813468	0.984979	1.0015
IGKV3D-20	Immunoglobulin kappa variable 3D-20	0.820174	0.984979	1.01067
APOM	Apolipoprotein M	0.821257	0.984979	0.948861
C4BPA	C4b-binding protein alpha chain	0.821414	0.984979	1.07183
PTGDS	Prostaglandin-H2 D-isomerase	0.825709	0.984979	0.928982
LCAT	Phosphatidylcholine-sterol acyltransferase	0.82672	0.984979	1.0129
CFH	Complement factor H	0.832044	0.984979	0.996774
IGKV1-39;IGKV1D-39	Immunoglobulin kappa variable 1-39	0.835562	0.984979	0.905711
LGALS3BP	Galectin-3-binding protein	0.838047	0.984979	0.993159
CPN2	Carboxypeptidase N subunit 2	0.840391	0.984979	1.0081
IGKV1-12;IGKV1-39;IGKV1D-12;IGKV1D-39	Immunoglobulin kappa variable 1-12	0.844747	0.984979	1.04527
PGLYRP2	N-acetylmuramoyl-L-alanine amidase	0.844874	0.984979	1.02355
IGHG1;IGHG3;IGHG4	Immunoglobulin heavy constant gamma 1	0.850195	0.986226	1.53014
IGHV3-7	Immunoglobulin heavy variable 3-7	0.857435	0.986839	0.978166
IGHG1;IGHG4	Immunoglobulin heavy constant gamma 1	0.85923	0.986839	1.71418
PON3	Serum paraoxonase/lactonase 3	0.863642	0.986874	1.02717
IGHG1;IGHG2;IGHG3;IGHG4	Immunoglobulin heavy constant gamma 1	0.872258	0.986874	1.07812
F13B	Coagulation factor XIII B chain	0.878644	0.986874	0.959283
IGKV1-16	Immunoglobulin kappa variable 1-16	0.888986	0.986874	1.05572
IGKV3-15;IGKV3D-15	Immunoglobulin kappa variable 3D-15	0.894397	0.986874	0.980752
IGFBP2	Insulin-like growth factor-binding protein 2	0.896348	0.986874	1.02024
PON1	Serum paraoxonase/arylesterase 1	0.896545	0.986874	1.00586
C3	Complement C3	0.898564	0.986874	1.03582
TF	Serotransferrin	0.904238	0.986874	1.00141
APOC3	Apolipoprotein C-III	0.907847	0.986874	1.03379
HBB	Hemoglobin subunit beta	0.908536	0.986874	1.03543
IGHM	Immunoglobulin heavy constant mu	0.918359	0.986874	1.14981
APOA1	Apolipoprotein A-I	0.923402	0.986874	1.02206
IGLC3;IGLC7;IGLL5	Immunoglobulin lambda constant 7	0.928607	0.986874	0.959111
HBB;HBD	Hemoglobin subunit delta	0.929584	0.986874	0.999199
HP	Haptoglobin	0.930988	0.986874	0.993241
KNG1	Kininogen-1	0.935035	0.986874	0.982865
IGHV3-49	Immunoglobulin heavy variable 3-49	0.942308	0.986874	1.04072
KRT1;KRT2	Keratin, type II cytoskeletal 1	0.942433	0.986874	1.14506
GPX3	Glutathione peroxidase 3	0.945514	0.986874	0.998237
IGHV3-15;IGHV3-72	Immunoglobulin heavy variable 3-15	0.94859	0.986874	1.24506
IGLV9-49	Immunoglobulin lambda variable 9-49	0.964177	0.993932	1.04081
HP;HPR	Haptoglobin	0.96663	0.993932	0.979736
FBLN1	Fibulin-1	0.968227	0.993932	1.05474
IGHG2	Immunoglobulin heavy constant gamma 2	0.972573	0.993995	0.99758
KRT1	Keratin, type II cytoskeletal 1	0.980193	0.996306	1.27866
IGHV1-18	Immunoglobulin heavy variable 1-18	0.983423	0.996306	0.935717
ACTB;ACTG1	Actin, cytoplasmic 1	0.99311	0.998216	1.13613
IGFBP3	Insulin-like growth factor-binding protein 3	0.993914	0.998216	1.04761
TFRC	Transferrin receptor protein 1	0.999177	0.999177	1.20383

## Sheet: Day 4
Supplementary Table 2 - Statistical analysis of quantitative plasma proteomics data - CMV serostatus-specific analysis
Table: Day 1 - groups tested: CMV serostatus positive vs. CMV serostatus negative
1 Student's t-test, unpaired, two-sided, unequal variances
2Corrected according to Benjamini-Hochberg
3Calculated as mean(CMV positive) / mean(CMV negative)
Genes	Protein	p-value1	pFDR-value2	Ratio of means3
IGHV3-72	Immunoglobulin heavy variable 3-72	0.000206241	0.0478478	0.48548
AGT	Angiotensinogen	0.000538964	0.0625198	1.3211
APOE	Apolipoprotein E	0.00126516	0.0882537	1.30363
SERPINA3	Alpha-1-antichymotrypsin	0.00152162	0.0882537	1.23578
IGKV1-27	Immunoglobulin kappa variable 1-27	0.00401192	0.161052	0.601456
SERPINF2	Alpha-2-antiplasmin	0.00416513	0.161052	1.16362
SERPINF1	Pigment epithelium-derived factor	0.00550354	0.174468	1.19839
CST3	Cystatin-C	0.00665237	0.174468	1.63005
AMBP	Protein AMBP	0.00742005	0.174468	1.30071
VTN	Vitronectin	0.0085588	0.174468	0.862743
C8A	Complement component C8 alpha chain	0.00864376	0.174468	0.837893
HRG	Histidine-rich glycoprotein	0.00918427	0.174468	0.8406
IGHV6-1	Immunoglobulin heavy variable 6-1	0.0103322	0.174468	0.680604
PPBP	Platelet basic protein	0.0105283	0.174468	0.421637
HABP2	Hyaluronan-binding protein 2	0.0133868	0.20254	0.847989
A2M	Alpha-2-macroglobulin	0.0139683	0.20254	1.23352
RBP4	Retinol-binding protein 4	0.0159751	0.218013	1.43516
GAPDH	Glyceraldehyde-3-phosphate dehydrogenase	0.0178012	0.229437	2.88397
CPN2	Carboxypeptidase N subunit 2	0.0225937	0.268469	1.13482
CFD	Complement factor D	0.0251672	0.268469	1.50114
ALB	Albumin	0.0282658	0.268469	1.1765
IGKV2-28;IGKV2D-28	Immunoglobulin kappa variable 2-28	0.0287772	0.268469	0.752419
F13B	Coagulation factor XIII B chain	0.0288671	0.268469	0.82259
KRT10	Keratin, type I cytoskeletal 10	0.0296327	0.268469	1.92763
CFI	Complement factor I	0.0321558	0.268469	0.876715
PRDX2	Peroxiredoxin-2	0.0324345	0.268469	1.91557
CFB	Complement factor B	0.0325939	0.268469	0.905491
C3	Complement C3	0.0331765	0.268469	0.902767
IGHV3-15	Immunoglobulin heavy variable 3-15	0.0346078	0.268469	0.740234
IGLV1-51	Immunoglobulin lambda variable 1-51	0.0348569	0.268469	0.751419
APOA4	Apolipoprotein A-IV	0.0358731	0.268469	1.41105
IGKV2-24;IGKV2D-24	Probable non-functional immunoglobulin kappa variable 2D-24	0.0392445	0.278419	0.676477
B2M	Beta-2-microglobulin	0.0396027	0.278419	1.49141
IGKV1-16	Immunoglobulin kappa variable 1-16	0.0482751	0.317867	0.872315
IGLV7-43;IGLV7-46	Immunoglobulin lambda variable 7-46	0.0492183	0.317867	0.828321
C5	Complement C5	0.0493242	0.317867	0.899672
F5	Coagulation factor V	0.0510427	0.320052	0.837183
IGHG1;IGHG2	Immunoglobulin heavy constant gamma 1	0.0571012	0.339132	0.858806
SERPINA10	Protein Z-dependent protease inhibitor	0.0594797	0.339132	0.818458
CPN1	Carboxypeptidase N catalytic chain	0.0601251	0.339132	1.15636
KRT2	Keratin, type II cytoskeletal 2 epidermal	0.0614362	0.339132	1.85397
KRT1	Keratin, type II cytoskeletal 1	0.0643917	0.339132	2.4451
IGHV5-51	Immunoglobulin heavy variable 5-51	0.0645273	0.339132	0.733694
C9	Complement component C9	0.0653408	0.339132	0.900901
PLG	Plasminogen	0.0666676	0.339132	0.904279
HPR	Haptoglobin-related protein	0.0672417	0.339132	0.830494
F10	Coagulation factor X	0.0693924	0.342533	1.19357
IGKV2-30	Immunoglobulin kappa variable 2-30	0.0752523	0.363719	1.27192
CA1	Carbonic anhydrase 1	0.0774833	0.36686	1.28703
ACTB;ACTG1	Actin, cytoplasmic 1	0.0859543	0.398828	1.45503
QSOX1	Sulfhydryl oxidase 1	0.10518	0.470917	1.15535
APOD	Apolipoprotein D	0.106271	0.470917	1.18063
A2M;PZP	Alpha-2-macroglobulin	0.107758	0.470917	1.14314
IGKV3-7	Probable non-functional immunoglobulin kappa variable 3-7	0.111305	0.470917	0.838428
IGKV1-12;IGKV1-39;IGKV1D-12;IGKV1D-39	Immunoglobulin kappa variable 1-12	0.115583	0.470917	0.852591
AZGP1	Zinc-alpha-2-glycoprotein	0.118668	0.470917	1.20515
A1BG	Alpha-1B-glycoprotein	0.119957	0.470917	0.945733
TGFBI	Transforming growth factor-beta-induced protein ig-h3	0.121078	0.470917	1.13285
IGHV4-34	Immunoglobulin heavy variable 4-34	0.122291	0.470917	0.626351
IGHG2;IGHG4	Immunoglobulin heavy constant gamma 2	0.123191	0.470917	0.80235
SERPINA5	Plasma serine protease inhibitor	0.123909	0.470917	1.27427
IGHV3-74	Immunoglobulin heavy variable 3-74	0.125848	0.470917	0.751303
THBS1	Thrombospondin-1	0.132744	0.487235	0.545377
S100A8	Protein S100-A8	0.135216	0.487235	1.80608
ECM1	Extracellular matrix protein 1	0.138691	0.487235	0.902289
PRG4	Proteoglycan 4	0.140136	0.487235	0.856139
IGKV1-27;IGKV1-8	Immunoglobulin kappa variable 1-27	0.14071	0.487235	0.807771
HBD	Hemoglobin subunit delta	0.147008	0.501557	1.45866
HBB	Hemoglobin subunit beta	0.150252	0.505197	1.46419
S100A9	Protein S100-A9	0.155623	0.509451	1.43668
IGKV1-5	Immunoglobulin kappa variable 1-5	0.15814	0.509451	0.638937
TTR	Transthyretin	0.159785	0.509451	1.32818
CFHR5	Complement factor H-related protein 5	0.160301	0.509451	0.957039
CFH	Complement factor H	0.16352	0.512656	0.958531
IGFBP2	Insulin-like growth factor-binding protein 2	0.168465	0.521118	1.40929
APOC2	Apolipoprotein C-II	0.173588	0.5299	1.31359
GPLD1	Phosphatidylinositol-glycan-specific phospholipase D	0.180172	0.542857	1.17595
SERPINA4	Kallistatin	0.184476	0.548699	1.18726
ORM1;ORM2	Alpha-1-acid glycoprotein 1	0.193448	0.5681	1.14814
HBA1	Hemoglobin subunit alpha	0.205873	0.584537	1.48614
IGLC3;IGLL5	Immunoglobulin lambda-like polypeptide 5	0.208323	0.584537	0.903557
GSN	Gelsolin	0.212883	0.584537	1.13537
C1R	Complement C1r subcomponent	0.215348	0.584537	0.964382
KRT9	Keratin, type I cytoskeletal 9	0.215487	0.584537	1.73261
LCP1	Plastin-2	0.218309	0.584537	1.90002
IGHG3	Immunoglobulin heavy constant gamma 3	0.218451	0.584537	1.1811
TF	Serotransferrin	0.222723	0.584537	1.1035
VWF	von Willebrand factor	0.223356	0.584537	1.19409
IGLV1-40	Immunoglobulin lambda variable 1-40	0.224332	0.584537	0.812531
IGHV1-18	Immunoglobulin heavy variable 1-18	0.22676	0.584537	0.766609
APOC3	Apolipoprotein C-III	0.233951	0.596447	1.29895
ATRN	Attractin	0.239362	0.603609	1.06442
C8B	Complement component C8 beta chain	0.260651	0.627439	0.960273
SERPINA7	Thyroxine-binding globulin	0.261421	0.627439	1.06331
CLU	Clusterin	0.261978	0.627439	0.963613
TFRC	Transferrin receptor protein 1	0.262011	0.627439	1.79786
IGLV2-8	Immunoglobulin lambda variable 2-8	0.263251	0.627439	0.663932
PLTP	Phospholipid transfer protein	0.265039	0.627439	1.45145
IGKV3-11;IGKV3D-11	Immunoglobulin kappa variable 3D-11	0.270753	0.629821	0.980796
	Immunoglobulin alpha-2 heavy chain	0.275273	0.629821	1.34418
IGKV6-21	Immunoglobulin kappa variable 6-21	0.276223	0.629821	0.791337
IGKV3D-20	Immunoglobulin kappa variable 3D-20	0.276904	0.629821	1.19316
IGLV3-10	Immunoglobulin lambda variable 3-10	0.28428	0.64032	0.700966
LYZ	Lysozyme C	0.288105	0.642695	1.20324
C4A	Complement C4-A	0.293981	0.649557	0.869993
C4A;C4B	Complement C4-A	0.306971	0.671861	0.977806
HBB;HBD	Hemoglobin subunit delta	0.312246	0.67702	1.50904
KRT1;KRT2	Keratin, type II cytoskeletal 1	0.318878	0.684997	1.70735
IGLV3-21	Immunoglobulin lambda variable 3-21	0.335539	0.714175	0.847151
IGLV3-9	Immunoglobulin lambda variable 3-9	0.338634	0.714209	1.03041
APOH	Beta-2-glycoprotein 1	0.352236	0.736205	1.02271
SERPINA6	Corticosteroid-binding globulin	0.366373	0.758916	0.935299
APCS	Serum amyloid P-component	0.372952	0.765706	1.18126
SERPINA1	Alpha-1-antitrypsin	0.377173	0.76758	1.05847
SERPINC1	Antithrombin-III	0.388252	0.782807	1.06032
AHSG	Alpha-2-HS-glycoprotein	0.396873	0.782807	0.935515
IGLV2-18	Immunoglobulin lambda variable 2-18	0.397767	0.782807	0.788324
IGKV3-15;IGKV3D-15	Immunoglobulin kappa variable 3D-15	0.400559	0.782807	0.851345
SELENOP	Selenoprotein P	0.404528	0.782807	1.09931
IGLV8-61	Immunoglobulin lambda variable 8-61	0.407456	0.782807	0.858301
LGALS3BP	Galectin-3-binding protein	0.408274	0.782807	1.02926
APOA1	Apolipoprotein A-I	0.417819	0.786062	1.15749
IGKV2-28;IGKV2-40;IGKV2D-28;IGKV2D-40	Immunoglobulin kappa variable 2-28	0.4189	0.786062	1.21754
C4BPA	C4b-binding protein alpha chain	0.422905	0.786062	0.977191
PON1	Serum paraoxonase/arylesterase 1	0.423525	0.786062	0.957495
IGHG2;IGHG3	Immunoglobulin heavy constant gamma 2	0.430187	0.79167	1.12379
GC	Vitamin D-binding protein	0.433371	0.79167	0.97513
IGLC3;IGLC7;IGLL5	Immunoglobulin lambda constant 7	0.447563	0.808792	0.790478
IGHD	Immunoglobulin heavy constant delta	0.458749	0.808792	1.0027
LCAT	Phosphatidylcholine-sterol acyltransferase	0.462728	0.808792	0.997975
PTGDS	Prostaglandin-H2 D-isomerase	0.462857	0.808792	1.22546
C2	Complement C2	0.463182	0.808792	0.978001
IGHG1	Immunoglobulin heavy constant gamma 1	0.463661	0.808792	1.0216
KNG1	Kininogen-1	0.483453	0.837024	0.961431
ITIH3	Inter-alpha-trypsin inhibitor heavy chain H3	0.500667	0.857544	1.0292
FCN3	Ficolin-3	0.502698	0.857544	1.09175
IGLV9-49	Immunoglobulin lambda variable 9-49	0.50756	0.859517	0.985961
IGHA2	Immunoglobulin heavy constant alpha 2	0.53443	0.894848	0.844869
C1S	Complement C1s subcomponent	0.536266	0.894848	0.999707
C1QC	Complement C1q subcomponent subunit C	0.542524	0.894848	1.04331
PGLYRP2	N-acetylmuramoyl-L-alanine amidase	0.546189	0.894848	1.15613
CFHR2	Complement factor H-related protein 2	0.547709	0.894848	0.927604
CPB2	Carboxypeptidase B2	0.553017	0.897203	1.04776
C4BPB	C4b-binding protein beta chain	0.558544	0.899876	0.961376
CD14	Monocyte differentiation antigen CD14	0.577376	0.923801	0.944298
FGA	Fibrinogen alpha chain	0.590033	0.930219	1.04052
FCGBP	IgGFc-binding protein	0.601061	0.930219	1.04419
HP	Haptoglobin	0.602886	0.930219	0.997395
APOM	Apolipoprotein M	0.60539	0.930219	1.00111
IGKV4-1	Immunoglobulin kappa variable 4-1	0.607427	0.930219	0.931882
LBP	Lipopolysaccharide-binding protein	0.608164	0.930219	1.0828
ORM1	Alpha-1-acid glycoprotein 1	0.610856	0.930219	1.03222
IGHG1;IGHG4	Immunoglobulin heavy constant gamma 1	0.613464	0.930219	0.963427
HPX	Hemopexin	0.618729	0.932111	1.03951
CRP	C-reactive protein	0.628178	0.936583	1.12787
IGKV1-33;IGKV1D-33	Immunoglobulin kappa variable 1D-33	0.631803	0.936583	0.96877
IGHV3-7	Immunoglobulin heavy variable 3-7	0.639276	0.936583	0.984096
C8G	Complement component C8 gamma chain	0.639346	0.936583	1.05743
IGHG2;IGHG3;IGHG4	Immunoglobulin heavy constant gamma 2	0.641883	0.936583	0.956942
ITIH1	Inter-alpha-trypsin inhibitor heavy chain H1	0.649082	0.939658	1.06591
APOB	Apolipoprotein B-100	0.65209	0.939658	1.08964
IGLC3;IGLC7	Immunoglobulin lambda constant 7	0.665326	0.952812	1.03431
IGLV1-47	Immunoglobulin lambda variable 1-47	0.683968	0.956549	0.921908
JCHAIN	Immunoglobulin J chain	0.685043	0.956549	1.05707
SERPING1	Plasma protease C1 inhibitor	0.694956	0.956549	1.02297
SAA2	Serum amyloid A-2 protein	0.695399	0.956549	1.12372
IGLL5	Immunoglobulin lambda-like polypeptide 5	0.714878	0.956549	1.06312
ORM2	Alpha-1-acid glycoprotein 2	0.718455	0.956549	1.09425
APOL1	Apolipoprotein L1	0.720045	0.956549	0.953114
CP	Ceruloplasmin	0.721539	0.956549	1.02611
HP;HPR	Haptoglobin	0.722407	0.956549	0.972954
APOA2	Apolipoprotein A-II	0.742016	0.956549	1.04426
IGHA1	Immunoglobulin heavy constant alpha 1	0.742307	0.956549	0.954489
IGLC3	Immunoglobulin lambda constant 3	0.745241	0.956549	0.930201
CD5L	CD5 antigen-like	0.747025	0.956549	1.24714
IGHG1;IGHG2;IGHG3	Immunoglobulin heavy constant gamma 1	0.749177	0.956549	1.10724
LPA	Apolipoprotein(a)	0.753199	0.956549	1.10843
IGKV6D-21	Immunoglobulin kappa variable 6D-21	0.754826	0.956549	0.736683
APOC4	Apolipoprotein C-IV	0.755666	0.956549	1.04709
C6	Complement component C6	0.756148	0.956549	0.983051
FN1	Fibronectin	0.760052	0.956549	0.922719
IGHG2	Immunoglobulin heavy constant gamma 2	0.767641	0.956549	1.04382
BTD	Biotinidase	0.768667	0.956549	1.02518
IGHG1;IGHG3;IGHG4	Immunoglobulin heavy constant gamma 1	0.769987	0.956549	1.01259
F9	Coagulation factor IX	0.770209	0.956549	1.1226
	Immunoglobulin delta heavy chain	0.773736	0.956549	1.00925
MASP2	Mannan-binding lectin serine protease 2	0.778286	0.956549	1.07869
PZP	Pregnancy zone protein	0.78698	0.956549	0.789886
IGFALS	Insulin-like growth factor-binding protein complex acid labile subunit	0.787849	0.956549	0.931737
GPX3	Glutathione peroxidase 3	0.794759	0.956549	0.995624
IGKC	Immunoglobulin kappa constant	0.795481	0.956549	0.991904
C7	Complement component C7	0.797201	0.956549	1.00419
ITIH2	Inter-alpha-trypsin inhibitor heavy chain H2	0.805884	0.956549	1.07741
IGKV3-20;IGKV3D-20	Immunoglobulin kappa variable 3D-20	0.806768	0.956549	1.03928
LRG1	Leucine-rich alpha-2-glycoprotein	0.80982	0.956549	0.999127
	Immunoglobulin kappa light chain	0.81401	0.956549	0.973854
IGKV1D-16	Immunoglobulin kappa variable 1D-16	0.815097	0.956549	1.01319
SAA4	Serum amyloid A-4 protein	0.829758	0.956549	1.02845
FGB	Fibrinogen beta chain	0.83195	0.956549	1.0026
SERPIND1	Heparin cofactor 2	0.833319	0.956549	1.01809
SAA1	Serum amyloid A-1 protein	0.834696	0.956549	1.17946
IGHA1;IGHA2	Immunoglobulin heavy constant alpha 1	0.836591	0.956549	0.808409
IGKV1-39;IGKV1D-39	Immunoglobulin kappa variable 1-39	0.839257	0.956549	0.867187
F2	Prothrombin	0.841447	0.956549	1.00757
FBLN1	Fibulin-1	0.845226	0.956549	0.965742
LUM	Lumican	0.851804	0.959313	0.980191
IGLV2-14	Immunoglobulin lambda variable 2-14	0.856004	0.959386	0.861968
C1RL	Complement C1r subcomponent-like protein	0.866227	0.966176	1.00231
IGHM	Immunoglobulin heavy constant mu	0.873993	0.970174	1.29427
IGHV3-49	Immunoglobulin heavy variable 3-49	0.887335	0.979863	1.04539
AFM	Afamin	0.891168	0.979863	0.989792
IGHG1;IGHG2;IGHG3;IGHG4	Immunoglobulin heavy constant gamma 1	0.899734	0.983431	0.94009
IGKV1-17	Immunoglobulin kappa variable 1-17	0.902891	0.983431	0.979935
PROS1	Vitamin K-dependent protein S	0.916484	0.992651	1.00473
IGKV3-20	Immunoglobulin kappa variable 3-20	0.919914	0.992651	0.996312
C4B	Complement C4-B	0.930413	0.99464	1.11505
IGKV3D-15	Immunoglobulin kappa variable 3D-15	0.955759	0.99464	1.06495
C1QA	Complement C1q subcomponent subunit A	0.957767	0.99464	0.968418
KLKB1	Plasma kallikrein	0.957786	0.99464	1.04189
FCGR3A	Low affinity immunoglobulin gamma Fc region receptor III-A	0.961297	0.99464	0.945821
IGFBP3	Insulin-like growth factor-binding protein 3	0.969472	0.99464	1.03952
IGHG4	Immunoglobulin heavy constant gamma 4	0.97319	0.99464	1.24216
PON3	Serum paraoxonase/lactonase 3	0.973654	0.99464	1.03717
IGLV3-21;IGLV3-9	Immunoglobulin lambda variable 3-9	0.976199	0.99464	1.00246
FGG	Fibrinogen gamma chain	0.97702	0.99464	1.00893
IGHV3-15;IGHV3-72	Immunoglobulin heavy variable 3-15	0.978358	0.99464	1.58344
ITIH4	Inter-alpha-trypsin inhibitor heavy chain H4	0.986575	0.99464	1.00793
APOC1	Apolipoprotein C-I	0.989419	0.99464	1.20354
IGHG1;IGHG3	Immunoglobulin heavy constant gamma 1	0.991028	0.99464	0.976513
SAA1;SAA2	Serum amyloid A-1 protein	0.991393	0.99464	1.031
F12	Coagulation factor XII	0.991883	0.99464	0.98165
C1QB	Complement C1q subcomponent subunit B	0.99464	0.99464	0.98217
