# Supplementary material for: Human cytomegalovirus seropositivity is associated with reduced patient survival during sepsis
Source: Crit Care. 2023 Oct 31;27:417. doi: 10.1186/s13054-023-04713-1 (PMC10619294; doi:10.1186/s13054-023-04713-1)
Supplement: Supplementary file 4 — Additional file 4. Table S2: Statistical analysis of quantitative plasma proteomics data - survival-specific analysis. [file 13054_2023_4713_MOESM4_ESM.xlsx]

## Sheet: Day 1 - all patients
Supplementary Table 3 - Statistical analysis of quantitative plasma proteomics data - survival-specific analysis
Table: Day 1 - all patients; groups tested: Survival vs. Exitus
1 Student's t-test, unpaired, two-sided, unequal variances
2Corrected according to Benjamini-Hochberg
3Calculated as mean(exitus) / mean(survival)
Genes	Protein	p-value1	pFDR-value2	Ratio of means3
PLTP	Phospholipid transfer protein	1.02935e-06	0.000238809	2.2159
F5	Coagulation factor V	0.00116511	0.0625965	0.723008
CLU	Clusterin	0.00189422	0.0625965	0.845584
IGHV6-1	Immunoglobulin heavy variable 6-1	0.0022477	0.0625965	1.25877
APOH	Beta-2-glycoprotein 1	0.00227717	0.0625965	0.820155
C1R	Complement C1r subcomponent	0.00232608	0.0625965	0.803218
PRDX2	Peroxiredoxin-2	0.00256638	0.0625965	2.08174
C6	Complement component C6	0.00272156	0.0625965	0.81758
B2M	Beta-2-microglobulin	0.00280661	0.0625965	1.53217
GAPDH	Glyceraldehyde-3-phosphate dehydrogenase	0.00314777	0.0625965	5.68943
JCHAIN	Immunoglobulin J chain	0.0034206	0.0625965	1.32003
HRG	Histidine-rich glycoprotein	0.00350921	0.0625965	0.811232
GC	Vitamin D-binding protein	0.0036913	0.0625965	0.870502
C8A	Complement component C8 alpha chain	0.00390127	0.0625965	0.808819
C3	Complement C3	0.00404719	0.0625965	0.873852
PZP	Pregnancy zone protein	0.00609363	0.0883577	1.26551
CFI	Complement factor I	0.00660592	0.0890701	0.847734
PLG	Plasminogen	0.00691061	0.0890701	0.830888
C7	Complement component C7	0.00925405	0.112997	1.13804
APCS	Serum amyloid P-component	0.0101084	0.114017	0.803154
VWF	von Willebrand factor	0.0103205	0.114017	1.45267
KNG1	Kininogen-1	0.0121973	0.122368	0.888877
IGHV3-7	Immunoglobulin heavy variable 3-7	0.0123385	0.122368	1.30348
CFHR5	Complement factor H-related protein 5	0.0128858	0.122368	0.747892
APOB	Apolipoprotein B-100	0.0131862	0.122368	0.822528
ACTB;ACTG1	Actin, cytoplasmic 1	0.0141431	0.1262	2.84699
CRP	C-reactive protein	0.0148837	0.127889	1.43135
QSOX1	Sulfhydryl oxidase 1	0.0162333	0.134505	1.17465
VTN	Vitronectin	0.0172838	0.134862	0.8523
SAA4	Serum amyloid A-4 protein	0.0174391	0.134862	0.854887
FCN3	Ficolin-3	0.0189035	0.141471	1.24264
LYZ	Lysozyme C	0.0219892	0.155072	1.49999
APOC1	Apolipoprotein C-I	0.0220576	0.155072	0.784021
C8B	Complement component C8 beta chain	0.0228702	0.156055	0.879739
IGLV3-21	Immunoglobulin lambda variable 3-21	0.0275281	0.182472	1.5774
APOC2	Apolipoprotein C-II	0.0296455	0.191049	0.71711
PON1	Serum paraoxonase/arylesterase 1	0.0305254	0.191402	0.8772
CST3	Cystatin-C	0.032921	0.199003	1.42256
LCAT	Phosphatidylcholine-sterol acyltransferase	0.0334531	0.199003	0.859624
APOE	Apolipoprotein E	0.0382593	0.221181	0.909028
IGHG2	Immunoglobulin heavy constant gamma 2	0.039088	0.221181	1.13395
LBP	Lipopolysaccharide-binding protein	0.0412162	0.22767	1.29892
IGHG3	Immunoglobulin heavy constant gamma 3	0.0439244	0.236012	1.35764
IGHA1;IGHA2	Immunoglobulin heavy constant alpha 1	0.0450005	0.236012	1.31262
IGHG2;IGHG3;IGHG4	Immunoglobulin heavy constant gamma 2	0.0457781	0.236012	1.20688
F2	Prothrombin	0.0469372	0.236727	0.907072
F12	Coagulation factor XII	0.0487811	0.240537	0.881367
ITIH2	Inter-alpha-trypsin inhibitor heavy chain H2	0.0497662	0.240537	0.896684
AZGP1	Zinc-alpha-2-glycoprotein	0.0521043	0.246698	0.906075
APOC4	Apolipoprotein C-IV	0.0534133	0.247838	0.644412
IGHA1	Immunoglobulin heavy constant alpha 1	0.0652314	0.291724	1.17148
SERPIND1	Heparin cofactor 2	0.0672771	0.291724	0.858242
C4B	Complement C4-B	0.0678949	0.291724	0.862291
IGKV1-27	Immunoglobulin kappa variable 1-27	0.0689709	0.291724	1.32159
C4A;C4B	Complement C4-A	0.0691587	0.291724	0.900776
IGFBP3	Insulin-like growth factor-binding protein 3	0.0744046	0.298869	0.791761
F13B	Coagulation factor XIII B chain	0.0748612	0.298869	0.842137
ATRN	Attractin	0.0753039	0.298869	0.871803
FCGBP	IgGFc-binding protein	0.0769524	0.298869	1.47484
IGLV1-47	Immunoglobulin lambda variable 1-47	0.0772937	0.298869	1.20316
KLKB1	Plasma kallikrein	0.0889186	0.319938	0.886464
IGHV5-51	Immunoglobulin heavy variable 5-51	0.0896377	0.319938	1.32477
IGHA2	Immunoglobulin heavy constant alpha 2	0.0898441	0.319938	1.33508
C4BPB	C4b-binding protein beta chain	0.0905754	0.319938	0.853895
GPLD1	Phosphatidylinositol-glycan-specific phospholipase D	0.0911636	0.319938	0.88293
IGKV3-11;IGKV3D-11	Immunoglobulin kappa variable 3D-11	0.0918837	0.319938	1.09853
C1S	Complement C1s subcomponent	0.0935746	0.319938	0.90878
CD5L	CD5 antigen-like	0.0975073	0.319938	1.16063
CFB	Complement factor B	0.0986537	0.319938	0.90687
AFM	Afamin	0.0986947	0.319938	0.878394
SERPINA4	Kallistatin	0.0989714	0.319938	0.86758
IGLV2-18	Immunoglobulin lambda variable 2-18	0.0992912	0.319938	0.740359
IGFALS	Insulin-like growth factor-binding protein complex acid labile subunit	0.10669	0.333134	0.874655
APOM	Apolipoprotein M	0.107747	0.333134	0.877069
ITIH1	Inter-alpha-trypsin inhibitor heavy chain H1	0.108684	0.333134	0.907106
IGHG1;IGHG3	Immunoglobulin heavy constant gamma 1	0.110066	0.333134	0.915465
C8G	Complement component C8 gamma chain	0.110566	0.333134	0.888568
APOC3	Apolipoprotein C-III	0.11596	0.3415	0.851525
C5	Complement C5	0.116287	0.3415	0.944358
APOA2	Apolipoprotein A-II	0.123899	0.355324	0.925591
TGFBI	Transforming growth factor-beta-induced protein ig-h3	0.124901	0.355324	1.15002
HBA1	Hemoglobin subunit alpha	0.12698	0.355324	1.14844
IGKV3-20	Immunoglobulin kappa variable 3-20	0.127272	0.355324	1.07848
SERPINA5	Plasma serine protease inhibitor	0.128652	0.355324	0.755245
IGHV3-74	Immunoglobulin heavy variable 3-74	0.13256	0.35853	1.05003
IGKV3-20;IGKV3D-20	Immunoglobulin kappa variable 3D-20	0.133974	0.35853	1.2693
APOA1	Apolipoprotein A-I	0.134449	0.35853	0.94889
PTGDS	Prostaglandin-H2 D-isomerase	0.138937	0.365146	1.00739
C1RL	Complement C1r subcomponent-like protein	0.140078	0.365146	0.803992
IGKV2-30	Immunoglobulin kappa variable 2-30	0.144795	0.37191	1.23586
HABP2	Hyaluronan-binding protein 2	0.145879	0.37191	0.867908
IGHG2;IGHG4	Immunoglobulin heavy constant gamma 2	0.150745	0.375829	1.15628
IGHM	Immunoglobulin heavy constant mu	0.152332	0.375829	1.33481
SELENOP	Selenoprotein P	0.153766	0.375829	0.812286
TTR	Transthyretin	0.155778	0.375829	0.964016
IGKV2-28;IGKV2D-28	Immunoglobulin kappa variable 2-28	0.15812	0.375829	1.21667
IGKV2-28;IGKV2-40;IGKV2D-28;IGKV2D-40	Immunoglobulin kappa variable 2-28	0.15864	0.375829	1.22585
IGHG1	Immunoglobulin heavy constant gamma 1	0.159128	0.375829	0.948655
CFD	Complement factor D	0.161758	0.375829	1.33088
APOL1	Apolipoprotein L1	0.161995	0.375829	0.926197
SERPINA3	Alpha-1-antichymotrypsin	0.168409	0.38684	1.11442
HBB;HBD	Hemoglobin subunit delta	0.171689	0.388386	1.0768
PON3	Serum paraoxonase/lactonase 3	0.17243	0.388386	0.794581
IGLC3;IGLC7;IGLL5	Immunoglobulin lambda constant 7	0.176049	0.392724	1.19668
IGHV1-18	Immunoglobulin heavy variable 1-18	0.180094	0.396161	1.40701
IGKV4-1	Immunoglobulin kappa variable 4-1	0.181005	0.396161	1.06804
SAA1;SAA2	Serum amyloid A-1 protein	0.182944	0.396664	1.11475
FCGR3A	Low affinity immunoglobulin gamma Fc region receptor III-A	0.18599	0.399535	0.885031
IGLV3-10	Immunoglobulin lambda variable 3-10	0.199217	0.424022	1.24379
IGKV3-15;IGKV3D-15	Immunoglobulin kappa variable 3D-15	0.20281	0.427745	1.02904
LCP1	Plastin-2	0.205471	0.429453	1.52576
IGLV3-9	Immunoglobulin lambda variable 3-9	0.221658	0.457408	1.20568
BTD	Biotinidase	0.223334	0.457408	0.932482
IGLV8-61	Immunoglobulin lambda variable 8-61	0.226577	0.457408	0.996334
APOD	Apolipoprotein D	0.230662	0.457408	0.943423
LGALS3BP	Galectin-3-binding protein	0.235485	0.457408	1.09388
IGHG1;IGHG2	Immunoglobulin heavy constant gamma 1	0.235549	0.457408	1.14657
SERPINA10	Protein Z-dependent protease inhibitor	0.236555	0.457408	1.0482
IGLL5	Immunoglobulin lambda-like polypeptide 5	0.237014	0.457408	1.07972
GPX3	Glutathione peroxidase 3	0.239211	0.457408	1.09411
THBS1	Thrombospondin-1	0.239659	0.457408	1.99623
ORM1;ORM2	Alpha-1-acid glycoprotein 1	0.241145	0.457408	1.09982
F9	Coagulation factor IX	0.242505	0.457408	0.930754
IGHG4	Immunoglobulin heavy constant gamma 4	0.246147	0.460533	1.64703
C1QC	Complement C1q subcomponent subunit C	0.248311	0.460865	1.11185
IGKV3D-20	Immunoglobulin kappa variable 3D-20	0.254056	0.466372	1.21535
IGKV6-21	Immunoglobulin kappa variable 6-21	0.255298	0.466372	0.80892
C9	Complement component C9	0.258299	0.468168	0.948599
IGHV4-34	Immunoglobulin heavy variable 4-34	0.261033	0.469455	0.794764
IGLV9-49	Immunoglobulin lambda variable 9-49	0.265455	0.472459	1.17582
IGHV3-49	Immunoglobulin heavy variable 3-49	0.266777	0.472459	1.21182
SERPINC1	Antithrombin-III	0.270538	0.475491	0.952731
C4A	Complement C4-A	0.274446	0.478732	0.920899
GSN	Gelsolin	0.282131	0.488465	0.93467
PROS1	Vitamin K-dependent protein S	0.287594	0.494235	0.951435
CFH	Complement factor H	0.289985	0.49468	0.965835
IGKC	Immunoglobulin kappa constant	0.294544	0.49879	0.965177
IGKV2-24;IGKV2D-24	Probable non-functional immunoglobulin kappa variable 2D-24	0.307796	0.513828	1.10623
CPN2	Carboxypeptidase N subunit 2	0.30892	0.513828	1.03689
HPR	Haptoglobin-related protein	0.310069	0.513828	0.999133
IGKV1-5	Immunoglobulin kappa variable 1-5	0.315727	0.518983	1.08477
SAA1	Serum amyloid A-1 protein	0.317916	0.518983	1.10913
S100A9	Protein S100-A9	0.31989	0.518983	1.30004
IGLC3	Immunoglobulin lambda constant 3	0.32325	0.520792	0.771961
IGHG1;IGHG3;IGHG4	Immunoglobulin heavy constant gamma 1	0.328878	0.526205	1.67405
IGLV7-43;IGLV7-46	Immunoglobulin lambda variable 7-46	0.332648	0.528591	1.14713
C4BPA	C4b-binding protein alpha chain	0.339621	0.536001	1.07828
F10	Coagulation factor X	0.342385	0.536712	0.94412
S100A8	Protein S100-A8	0.346341	0.53927	1.25232
IGKV1-16	Immunoglobulin kappa variable 1-16	0.348706	0.539332	1.11756
IGHG2;IGHG3	Immunoglobulin heavy constant gamma 2	0.357048	0.548577	1.0428
ITIH4	Inter-alpha-trypsin inhibitor heavy chain H4	0.360779	0.550663	1.02845
IGLC3;IGLL5	Immunoglobulin lambda-like polypeptide 5	0.365943	0.553746	1.12829
	Immunoglobulin alpha-2 heavy chain	0.367573	0.553746	0.987494
FBLN1	Fibulin-1	0.37537	0.561844	1.08985
SERPINA6	Corticosteroid-binding globulin	0.379928	0.563354	0.983259
LUM	Lumican	0.381235	0.563354	1.10277
TFRC	Transferrin receptor protein 1	0.389645	0.572138	1.598
IGHG1;IGHG4	Immunoglobulin heavy constant gamma 1	0.397479	0.579908	1.93192
SAA2	Serum amyloid A-2 protein	0.399937	0.579908	1.09212
SERPINF1	Pigment epithelium-derived factor	0.414968	0.59777	0.979805
IGLV3-21;IGLV3-9	Immunoglobulin lambda variable 3-9	0.419663	0.59777	1.20827
HP;HPR	Haptoglobin	0.422699	0.59777	0.928558
IGKV1-33;IGKV1D-33	Immunoglobulin kappa variable 1D-33	0.424676	0.59777	1.36464
HBD	Hemoglobin subunit delta	0.427358	0.59777	0.91775
LRG1	Leucine-rich alpha-2-glycoprotein	0.427715	0.59777	1.05384
PRG4	Proteoglycan 4	0.4303	0.597782	1.01077
CA1	Carbonic anhydrase 1	0.436693	0.600792	1.36193
IGKV1D-16	Immunoglobulin kappa variable 1D-16	0.437646	0.600792	1.07666
IGKV1-17	Immunoglobulin kappa variable 1-17	0.45066	0.615018	1.01999
IGLV2-14	Immunoglobulin lambda variable 2-14	0.466274	0.631622	1.03539
ECM1	Extracellular matrix protein 1	0.468272	0.631622	1.00471
HBB	Hemoglobin subunit beta	0.472089	0.632085	1.08355
IGKV1-27;IGKV1-8	Immunoglobulin kappa variable 1-27	0.474882	0.632085	1.07897
IGLV1-40	Immunoglobulin lambda variable 1-40	0.481783	0.632085	1.06073
CFHR2	Complement factor H-related protein 2	0.484309	0.632085	0.946571
CPN1	Carboxypeptidase N catalytic chain	0.486961	0.632085	1.02471
KRT9	Keratin, type I cytoskeletal 9	0.487614	0.632085	0.68624
APOA4	Apolipoprotein A-IV	0.487686	0.632085	1.19901
IGKV1-39;IGKV1D-39	Immunoglobulin kappa variable 1-39	0.493892	0.636572	0.946478
AGT	Angiotensinogen	0.498843	0.639401	1.07421
KRT1	Keratin, type II cytoskeletal 1	0.503631	0.640902	0.642142
KRT1;KRT2	Keratin, type II cytoskeletal 1	0.506256	0.640902	0.631986
CPB2	Carboxypeptidase B2	0.511358	0.640902	0.966655
FGG	Fibrinogen gamma chain	0.513157	0.640902	1.14737
IGKV6D-21	Immunoglobulin kappa variable 6D-21	0.513826	0.640902	0.682531
TF	Serotransferrin	0.524024	0.650126	0.984207
MASP2	Mannan-binding lectin serine protease 2	0.547128	0.675179	0.995487
IGFBP2	Insulin-like growth factor-binding protein 2	0.557089	0.680402	1.10405
A1BG	Alpha-1B-glycoprotein	0.560627	0.680402	0.973439
IGHD	Immunoglobulin heavy constant delta	0.562871	0.680402	0.630135
SERPINF2	Alpha-2-antiplasmin	0.563092	0.680402	0.962775
SERPINA7	Thyroxine-binding globulin	0.57358	0.689485	0.957658
IGLC3;IGLC7	Immunoglobulin lambda constant 7	0.590016	0.705586	1.05796
IGHV3-15	Immunoglobulin heavy variable 3-15	0.595185	0.708118	0.966804
PGLYRP2	N-acetylmuramoyl-L-alanine amidase	0.598795	0.708778	1.04652
	Immunoglobulin delta heavy chain	0.607397	0.712419	0.873717
HP	Haptoglobin	0.612528	0.712419	0.979769
ITIH3	Inter-alpha-trypsin inhibitor heavy chain H3	0.612914	0.712419	1.05381
KRT10	Keratin, type I cytoskeletal 10	0.614154	0.712419	0.799038
LPA	Apolipoprotein(a)	0.623962	0.720195	1.19337
ALB	Albumin	0.639945	0.734373	1.02041
IGHG1;IGHG2;IGHG3;IGHG4	Immunoglobulin heavy constant gamma 1	0.642576	0.734373	1.0627
CP	Ceruloplasmin	0.658606	0.749003	1.02051
IGLV1-51	Immunoglobulin lambda variable 1-51	0.683561	0.773591	1.08803
C1QB	Complement C1q subcomponent subunit B	0.706472	0.792051	1.01783
IGKV1-12;IGKV1-39;IGKV1D-12;IGKV1D-39	Immunoglobulin kappa variable 1-12	0.71077	0.792051	1.13993
C2	Complement C2	0.711401	0.792051	0.98724
IGLV2-8	Immunoglobulin lambda variable 2-8	0.713529	0.792051	0.944317
SERPING1	Plasma protease C1 inhibitor	0.725117	0.801082	1.03404
A2M	Alpha-2-macroglobulin	0.742463	0.812788	1.00546
IGHV3-72	Immunoglobulin heavy variable 3-72	0.74272	0.812788	1.60366
IGKV3-7	Probable non-functional immunoglobulin kappa variable 3-7	0.75232	0.819429	1.05547
SERPINA1	Alpha-1-antitrypsin	0.767981	0.832577	1.00667
C1QA	Complement C1q subcomponent subunit A	0.779558	0.840989	1.03886
FGB	Fibrinogen beta chain	0.782989	0.840989	1.0453
RBP4	Retinol-binding protein 4	0.797944	0.853102	0.997689
HPX	Hemopexin	0.850458	0.898679	1.04305
KRT2	Keratin, type II cytoskeletal 2 epidermal	0.852489	0.898679	0.954962
A2M;PZP	Alpha-2-macroglobulin	0.855642	0.898679	1.02397
FGA	Fibrinogen alpha chain	0.856069	0.898679	0.989743
CD14	Monocyte differentiation antigen CD14	0.862268	0.901109	1.03179
IGHV3-15;IGHV3-72	Immunoglobulin heavy variable 3-15	0.88497	0.920687	0.87995
AMBP	Protein AMBP	0.891361	0.923196	1.08676
PPBP	Platelet basic protein	0.924686	0.953454	1.13295
FN1	Fibronectin	0.951745	0.977013	1.04453
ORM1	Alpha-1-acid glycoprotein 1	0.97043	0.991805	1.02328
ORM2	Alpha-1-acid glycoprotein 2	0.979289	0.993994	0.970851
IGHG1;IGHG2;IGHG3	Immunoglobulin heavy constant gamma 1	0.982641	0.993994	0.988099
	Immunoglobulin kappa light chain	0.99339	0.993994	1.00826
AHSG	Alpha-2-HS-glycoprotein	0.99364	0.993994	1.02921
IGKV3D-15	Immunoglobulin kappa variable 3D-15	0.993994	0.993994	1.01949

## Sheet: Day 4 - all patients
Supplementary Table 3 - Statistical analysis of quantitative plasma proteomics data - survival-specific analysis
Table: Day 4 - all patients; groups tested: Survival vs. Exitus
1 Student's t-test, unpaired, two-sided, unequal variances
2Corrected according to Benjamini-Hochberg
3Calculated as mean(exitus) / mean(survival)
Genes	Protein	p-value1	pFDR-value2	Ratio of means3
PLG	Plasminogen	5.32413e-05	0.012352	0.71332
CST3	Cystatin-C	0.000415041	0.0288819	2.4123
C5	Complement C5	0.0004958	0.0288819	0.801107
GAPDH	Glyceraldehyde-3-phosphate dehydrogenase	0.000497964	0.0288819	4.17043
VWF	von Willebrand factor	0.000623837	0.028946	1.96234
CFD	Complement factor D	0.000776901	0.0300402	1.77966
PROS1	Vitamin K-dependent protein S	0.00119712	0.0386418	0.782365
C3	Complement C3	0.00133248	0.0386418	0.752395
HBD	Hemoglobin subunit delta	0.00160958	0.0414914	1.76282
KNG1	Kininogen-1	0.00186075	0.0431695	0.837075
C4B	Complement C4-B	0.00275979	0.0516153	0.657528
ACTB;ACTG1	Actin, cytoplasmic 1	0.00290674	0.0516153	4.20141
C4BPA	C4b-binding protein alpha chain	0.00297497	0.0516153	0.782092
HBA1	Hemoglobin subunit alpha	0.00316108	0.0516153	2.10935
LCP1	Plastin-2	0.00360555	0.0516153	3.12328
HBB;HBD	Hemoglobin subunit delta	0.00384981	0.0516153	2.21167
HBB	Hemoglobin subunit beta	0.00390078	0.0516153	1.78621
VTN	Vitronectin	0.00400464	0.0516153	0.758049
CFI	Complement factor I	0.00459657	0.0561265	0.787637
PLTP	Phospholipid transfer protein	0.00647107	0.0750644	2.67575
HRG	Histidine-rich glycoprotein	0.00815184	0.0891008	0.775546
B2M	Beta-2-microglobulin	0.00844922	0.0891008	1.73768
CRP	C-reactive protein	0.00980052	0.0947563	1.70605
C4A;C4B	Complement C4-A	0.00980238	0.0947563	0.770704
GC	Vitamin D-binding protein	0.0106462	0.0987966	0.855599
SERPIND1	Heparin cofactor 2	0.0120176	0.107234	0.772808
AGT	Angiotensinogen	0.0129884	0.109168	1.38694
ITIH1	Inter-alpha-trypsin inhibitor heavy chain H1	0.0131755	0.109168	0.826065
HPX	Hemopexin	0.014454	0.112864	0.792511
PRDX2	Peroxiredoxin-2	0.0145945	0.112864	2.17995
LYZ	Lysozyme C	0.0151753	0.11357	1.66987
ITIH2	Inter-alpha-trypsin inhibitor heavy chain H2	0.0167135	0.121173	0.796845
IGFBP2	Insulin-like growth factor-binding protein 2	0.0180843	0.127138	1.50874
IGFALS	Insulin-like growth factor-binding protein complex acid labile subunit	0.022945	0.153419	0.78055
APOA4	Apolipoprotein A-IV	0.0231452	0.153419	1.72571
PON1	Serum paraoxonase/arylesterase 1	0.0240311	0.154272	0.858037
CD14	Monocyte differentiation antigen CD14	0.0254151	0.154272	1.20556
APOM	Apolipoprotein M	0.0259427	0.154272	0.663819
C4A	Complement C4-A	0.0261301	0.154272	0.713025
C1RL	Complement C1r subcomponent-like protein	0.0265986	0.154272	0.755385
HPR	Haptoglobin-related protein	0.0283406	0.160367	0.769492
S100A8	Protein S100-A8	0.030113	0.166338	2.48509
SERPINC1	Antithrombin-III	0.0336526	0.181567	0.87921
APOL1	Apolipoprotein L1	0.0389755	0.205507	0.823813
CLU	Clusterin	0.0416647	0.212961	0.886776
SERPINA3	Alpha-1-antichymotrypsin	0.042225	0.212961	1.10824
IGLL5	Immunoglobulin lambda-like polypeptide 5	0.0433207	0.213573	1.31142
APOH	Beta-2-glycoprotein 1	0.0441876	0.213573	0.864292
SERPINF1	Pigment epithelium-derived factor	0.0476403	0.225264	1.19253
F2	Prothrombin	0.0486306	0.225264	0.881095
SERPINA4	Kallistatin	0.0495193	0.225264	0.868278
APCS	Serum amyloid P-component	0.0510303	0.227674	0.831197
HP;HPR	Haptoglobin	0.0568644	0.248916	0.852578
IGLC3;IGLL5	Immunoglobulin lambda-like polypeptide 5	0.0615102	0.261116	1.63579
APOB	Apolipoprotein B-100	0.0625688	0.261116	0.844445
S100A9	Protein S100-A9	0.0630281	0.261116	1.73009
C6	Complement component C6	0.065906	0.268249	0.864309
CPN1	Carboxypeptidase N catalytic chain	0.0676645	0.270658	1.1703
IGHG1	Immunoglobulin heavy constant gamma 1	0.0696011	0.273686	0.846672
LCAT	Phosphatidylcholine-sterol acyltransferase	0.0786905	0.30427	0.829296
IGKV3-20	Immunoglobulin kappa variable 3-20	0.0860227	0.321824	1.31483
IGLV1-47	Immunoglobulin lambda variable 1-47	0.0869448	0.321824	1.37038
AFM	Afamin	0.0875054	0.321824	0.83778
KLKB1	Plasma kallikrein	0.088779	0.321824	0.811597
QSOX1	Sulfhydryl oxidase 1	0.0913926	0.326201	1.23622
CPB2	Carboxypeptidase B2	0.0993248	0.332797	0.87321
F12	Coagulation factor XII	0.100832	0.332797	0.858995
APOA1	Apolipoprotein A-I	0.100904	0.332797	0.858729
IGLV3-9	Immunoglobulin lambda variable 3-9	0.103708	0.332797	1.84588
THBS1	Thrombospondin-1	0.105407	0.332797	1.83696
APOC2	Apolipoprotein C-II	0.105424	0.332797	0.834905
KRT10	Keratin, type I cytoskeletal 10	0.106364	0.332797	2.14121
HP	Haptoglobin	0.10674	0.332797	0.914215
IGKV1-33;IGKV1D-33	Immunoglobulin kappa variable 1D-33	0.107485	0.332797	1.37151
C9	Complement component C9	0.109088	0.332797	0.879399
LUM	Lumican	0.109117	0.332797	1.20112
APOE	Apolipoprotein E	0.110454	0.332797	1.17986
C8A	Complement component C8 alpha chain	0.112349	0.334167	0.923795
FGB	Fibrinogen beta chain	0.114604	0.336558	0.890545
PZP	Pregnancy zone protein	0.119191	0.342843	0.517049
IGKV2-30	Immunoglobulin kappa variable 2-30	0.1197	0.342843	1.24803
C4BPB	C4b-binding protein beta chain	0.121444	0.343597	0.804057
C8B	Complement component C8 beta chain	0.127573	0.353667	0.905244
SERPINF2	Alpha-2-antiplasmin	0.128052	0.353667	1.09518
IGKV2-28;IGKV2D-28	Immunoglobulin kappa variable 2-28	0.131215	0.358141	0.671153
SAA1;SAA2	Serum amyloid A-1 protein	0.135771	0.366054	1.29166
CFB	Complement factor B	0.13727	0.366054	0.916157
TTR	Transthyretin	0.14314	0.377368	0.795591
PTGDS	Prostaglandin-H2 D-isomerase	0.14643	0.381705	1.07815
IGKV2-28;IGKV2-40;IGKV2D-28;IGKV2D-40	Immunoglobulin kappa variable 2-28	0.152787	0.393851	1.37201
IGLV8-61	Immunoglobulin lambda variable 8-61	0.155902	0.397465	1.16048
IGKV3D-20	Immunoglobulin kappa variable 3D-20	0.160564	0.401875	1.54081
LBP	Lipopolysaccharide-binding protein	0.161096	0.401875	1.27199
TGFBI	Transforming growth factor-beta-induced protein ig-h3	0.164017	0.402671	1.1961
APOC1	Apolipoprotein C-I	0.164887	0.402671	1.07035
LPA	Apolipoprotein(a)	0.168281	0.406679	0.734148
IGLC3	Immunoglobulin lambda constant 3	0.171255	0.409599	1.27023
CFH	Complement factor H	0.179429	0.424771	0.936365
KRT2	Keratin, type II cytoskeletal 2 epidermal	0.187317	0.438965	2.2458
SERPINA10	Protein Z-dependent protease inhibitor	0.192617	0.446871	0.892546
PGLYRP2	N-acetylmuramoyl-L-alanine amidase	0.218801	0.498388	0.928561
PRG4	Proteoglycan 4	0.220217	0.498388	0.868464
	Immunoglobulin alpha-2 heavy chain	0.221267	0.498388	0.969323
IGKV6D-21	Immunoglobulin kappa variable 6D-21	0.228006	0.506723	0.654328
	Immunoglobulin delta heavy chain	0.229396	0.506723	1.11923
F5	Coagulation factor V	0.23152	0.506723	0.865178
IGHV3-72	Immunoglobulin heavy variable 3-72	0.238424	0.513125	1.09185
IGLV3-21	Immunoglobulin lambda variable 3-21	0.240355	0.513125	1.57461
IGHM	Immunoglobulin heavy constant mu	0.243264	0.513125	1.6609
IGKV3-11;IGKV3D-11	Immunoglobulin kappa variable 3D-11	0.243292	0.513125	1.32864
JCHAIN	Immunoglobulin J chain	0.253891	0.530655	1.57968
A1BG	Alpha-1B-glycoprotein	0.256854	0.532054	0.939771
C1R	Complement C1r subcomponent	0.267023	0.548225	0.960256
CFHR5	Complement factor H-related protein 5	0.270647	0.55041	0.957804
KRT9	Keratin, type I cytoskeletal 9	0.277206	0.55041	2.10701
AZGP1	Zinc-alpha-2-glycoprotein	0.277537	0.55041	0.941839
APOD	Apolipoprotein D	0.277578	0.55041	0.801494
IGHG4	Immunoglobulin heavy constant gamma 4	0.29932	0.588494	1.61051
IGLV3-10	Immunoglobulin lambda variable 3-10	0.306388	0.592536	1.01079
C8G	Complement component C8 gamma chain	0.306484	0.592536	0.925365
TFRC	Transferrin receptor protein 1	0.318102	0.609914	2.43061
A2M;PZP	Alpha-2-macroglobulin	0.323193	0.613473	1.10365
FGG	Fibrinogen gamma chain	0.325246	0.613473	0.948495
IGKC	Immunoglobulin kappa constant	0.33473	0.626269	0.96149
IGHG1;IGHG2	Immunoglobulin heavy constant gamma 1	0.34053	0.632024	0.75013
APOC3	Apolipoprotein C-III	0.348886	0.639897	0.910091
BTD	Biotinidase	0.352135	0.639897	0.938524
LRG1	Leucine-rich alpha-2-glycoprotein	0.358897	0.639897	1.07257
KRT1	Keratin, type II cytoskeletal 1	0.35923	0.639897	2.66923
GSN	Gelsolin	0.362528	0.639897	1.04831
C7	Complement component C7	0.363251	0.639897	1.15181
IGHG1;IGHG2;IGHG3;IGHG4	Immunoglobulin heavy constant gamma 1	0.364079	0.639897	0.912585
SAA1	Serum amyloid A-1 protein	0.374005	0.651236	1.06416
F13B	Coagulation factor XIII B chain	0.376145	0.651236	0.914374
ORM1	Alpha-1-acid glycoprotein 1	0.391349	0.67254	1.16397
SELENOP	Selenoprotein P	0.400673	0.683136	1.26184
IGHA2	Immunoglobulin heavy constant alpha 2	0.403672	0.683136	1.14532
SERPINA1	Alpha-1-antitrypsin	0.406348	0.683136	1.04051
IGKV3-15;IGKV3D-15	Immunoglobulin kappa variable 3D-15	0.418675	0.698662	1.19966
IGHV1-18	Immunoglobulin heavy variable 1-18	0.423386	0.698662	1.30847
ITIH3	Inter-alpha-trypsin inhibitor heavy chain H3	0.424618	0.698662	1.05185
CA1	Carbonic anhydrase 1	0.436001	0.711108	1.18568
SERPINA7	Thyroxine-binding globulin	0.438312	0.711108	0.942784
IGHA1;IGHA2	Immunoglobulin heavy constant alpha 1	0.445982	0.715405	1.06711
IGHG2;IGHG3	Immunoglobulin heavy constant gamma 2	0.44747	0.715405	0.871056
IGLV2-8	Immunoglobulin lambda variable 2-8	0.450212	0.715405	1.08861
IGHG1;IGHG4	Immunoglobulin heavy constant gamma 1	0.45926	0.720648	0.948111
IGHG2	Immunoglobulin heavy constant gamma 2	0.459723	0.720648	1.11509
IGLV9-49	Immunoglobulin lambda variable 9-49	0.47199	0.734911	0.875844
SERPINA6	Corticosteroid-binding globulin	0.484546	0.749431	0.988513
APOA2	Apolipoprotein A-II	0.488632	0.749654	0.967891
IGKV1-17	Immunoglobulin kappa variable 1-17	0.491153	0.749654	1.02114
C1S	Complement C1s subcomponent	0.49455	0.749905	0.978968
SAA2	Serum amyloid A-2 protein	0.499647	0.752716	0.793701
PPBP	Platelet basic protein	0.50522	0.756201	1.83082
RBP4	Retinol-binding protein 4	0.511151	0.760173	0.897575
SERPINA5	Plasma serine protease inhibitor	0.524468	0.77128	0.870111
C2	Complement C2	0.525268	0.77128	0.964332
IGLV3-21;IGLV3-9	Immunoglobulin lambda variable 3-9	0.533055	0.777792	1.33318
F10	Coagulation factor X	0.541908	0.780912	1.17328
FCN3	Ficolin-3	0.541926	0.780912	1.06181
TF	Serotransferrin	0.55772	0.793057	0.941195
FCGR3A	Low affinity immunoglobulin gamma Fc region receptor III-A	0.558158	0.793057	1.00836
IGHG1;IGHG3	Immunoglobulin heavy constant gamma 1	0.566437	0.793057	0.953794
IGHD	Immunoglobulin heavy constant delta	0.569309	0.793057	0.74863
ITIH4	Inter-alpha-trypsin inhibitor heavy chain H4	0.570908	0.793057	1.02741
IGHG1;IGHG3;IGHG4	Immunoglobulin heavy constant gamma 1	0.572581	0.793057	0.933684
IGHV5-51	Immunoglobulin heavy variable 5-51	0.578386	0.793057	0.993496
APOC4	Apolipoprotein C-IV	0.580735	0.793057	1.43787
ORM2	Alpha-1-acid glycoprotein 2	0.58112	0.793057	1.18764
IGHA1	Immunoglobulin heavy constant alpha 1	0.589099	0.796909	1.11944
IGHV6-1	Immunoglobulin heavy variable 6-1	0.597205	0.796909	0.891883
IGLV2-14	Immunoglobulin lambda variable 2-14	0.597835	0.796909	0.951781
IGKV6-21	Immunoglobulin kappa variable 6-21	0.600432	0.796909	1.30619
GPLD1	Phosphatidylinositol-glycan-specific phospholipase D	0.601116	0.796909	0.889634
	Immunoglobulin kappa light chain	0.607222	0.800429	1.08935
IGHV3-7	Immunoglobulin heavy variable 3-7	0.618345	0.810486	1.04962
F9	Coagulation factor IX	0.630873	0.822261	1.04729
ALB	Albumin	0.651812	0.840222	0.979288
IGLV7-43;IGLV7-46	Immunoglobulin lambda variable 7-46	0.651897	0.840222	1.22579
IGKV1-27	Immunoglobulin kappa variable 1-27	0.666627	0.850991	0.887555
IGLV1-40	Immunoglobulin lambda variable 1-40	0.667588	0.850991	1.07424
CD5L	CD5 antigen-like	0.679768	0.861783	1.40394
IGFBP3	Insulin-like growth factor-binding protein 3	0.685651	0.862553	1.02184
FCGBP	IgGFc-binding protein	0.687812	0.862553	1.09785
IGHG2;IGHG3;IGHG4	Immunoglobulin heavy constant gamma 2	0.69282	0.864163	1.14778
IGKV2-24;IGKV2D-24	Probable non-functional immunoglobulin kappa variable 2D-24	0.697689	0.865582	0.83513
MASP2	Mannan-binding lectin serine protease 2	0.709377	0.875402	0.996205
IGLC3;IGLC7;IGLL5	Immunoglobulin lambda constant 7	0.713822	0.876226	1.10581
CP	Ceruloplasmin	0.720508	0.879778	1.01913
PON3	Serum paraoxonase/lactonase 3	0.729461	0.886047	0.901312
IGKV3D-15	Immunoglobulin kappa variable 3D-15	0.742793	0.897542	1.12526
SERPING1	Plasma protease C1 inhibitor	0.753456	0.905708	0.974885
ATRN	Attractin	0.762875	0.911195	0.949188
A2M	Alpha-2-macroglobulin	0.765875	0.911195	0.948049
IGHG1;IGHG2;IGHG3	Immunoglobulin heavy constant gamma 1	0.776181	0.916277	1.40348
ECM1	Extracellular matrix protein 1	0.778046	0.916277	1.11062
C1QC	Complement C1q subcomponent subunit C	0.793815	0.930127	1.03968
IGHV3-15;IGHV3-72	Immunoglobulin heavy variable 3-15	0.805924	0.939569	0.757921
SAA4	Serum amyloid A-4 protein	0.810388	0.94005	1.01189
IGHV3-15	Immunoglobulin heavy variable 3-15	0.818265	0.944465	1.09089
IGLV1-51	Immunoglobulin lambda variable 1-51	0.825192	0.947745	0.987776
IGKV4-1	Immunoglobulin kappa variable 4-1	0.850097	0.959061	1.12363
IGKV1-12;IGKV1-39;IGKV1D-12;IGKV1D-39	Immunoglobulin kappa variable 1-12	0.853741	0.959061	1.12558
IGKV1-5	Immunoglobulin kappa variable 1-5	0.854617	0.959061	0.939129
FGA	Fibrinogen alpha chain	0.882032	0.959061	0.985181
HABP2	Hyaluronan-binding protein 2	0.885938	0.959061	1.03907
IGKV1D-16	Immunoglobulin kappa variable 1D-16	0.886663	0.959061	1.19845
GPX3	Glutathione peroxidase 3	0.88754	0.959061	1.0159
LGALS3BP	Galectin-3-binding protein	0.888558	0.959061	1.21549
IGKV3-20;IGKV3D-20	Immunoglobulin kappa variable 3D-20	0.889623	0.959061	1.15762
IGHG3	Immunoglobulin heavy constant gamma 3	0.89136	0.959061	1.09084
IGKV1-16	Immunoglobulin kappa variable 1-16	0.892483	0.959061	1.08427
IGKV1-39;IGKV1D-39	Immunoglobulin kappa variable 1-39	0.893582	0.959061	0.953946
IGHG2;IGHG4	Immunoglobulin heavy constant gamma 2	0.896229	0.959061	1.05918
IGKV3-7	Probable non-functional immunoglobulin kappa variable 3-7	0.898066	0.959061	0.964099
C1QA	Complement C1q subcomponent subunit A	0.899795	0.959061	0.975069
AMBP	Protein AMBP	0.901186	0.959061	0.999284
IGLC3;IGLC7	Immunoglobulin lambda constant 7	0.90695	0.960787	1.07673
CPN2	Carboxypeptidase N subunit 2	0.923495	0.970834	1.00238
FN1	Fibronectin	0.924803	0.970834	1.03629
KRT1;KRT2	Keratin, type II cytoskeletal 1	0.946413	0.989044	1.47204
IGLV2-18	Immunoglobulin lambda variable 2-18	0.962694	0.994144	0.837484
IGHV3-74	Immunoglobulin heavy variable 3-74	0.963304	0.994144	0.90755
IGKV1-27;IGKV1-8	Immunoglobulin kappa variable 1-27	0.964148	0.994144	1.14077
FBLN1	Fibulin-1	0.969082	0.99481	0.956694
C1QB	Complement C1q subcomponent subunit B	0.97924	0.999487	1.03653
CFHR2	Complement factor H-related protein 2	0.986148	0.999487	0.994788
IGHV4-34	Immunoglobulin heavy variable 4-34	0.994956	0.999487	0.84689
IGHV3-49	Immunoglobulin heavy variable 3-49	0.997622	0.999487	1.03665
AHSG	Alpha-2-HS-glycoprotein	0.99945	0.999487	1.01755
ORM1;ORM2	Alpha-1-acid glycoprotein 1	0.999487	0.999487	0.952527

## Sheet: Day 1 - CMV positive patients
Supplementary Table 3 - Statistical analysis of quantitative plasma proteomics data - survival-specific analysis
Table: Day 1 - CMV seropositive patients; groups tested: Survival vs. Exitus
1 Student's t-test, unpaired, two-sided, unequal variances
2Corrected according to Benjamini-Hochberg
3Calculated as mean(exitus) / mean(survival)
Genes	Protein	p-value1	pFDR-value2	Ratio of means3
PLTP	Phospholipid transfer protein	0.000101492	0.0234491	2.11632
VWF	von Willebrand factor	0.000202148	0.0234491	1.56659
JCHAIN	Immunoglobulin J chain	0.00252627	0.133057	1.55355
CLU	Clusterin	0.00262246	0.133057	0.827841
APOH	Beta-2-glycoprotein 1	0.00334497	0.133057	0.781037
GC	Vitamin D-binding protein	0.00363904	0.133057	0.835705
APCS	Serum amyloid P-component	0.00405275	0.133057	0.744855
C3	Complement C3	0.00460287	0.133057	0.836585
IGHV6-1	Immunoglobulin heavy variable 6-1	0.00560836	0.133057	1.27754
HRG	Histidine-rich glycoprotein	0.00595995	0.133057	0.773541
PRDX2	Peroxiredoxin-2	0.00630874	0.133057	1.92851
C4A;C4B	Complement C4-A	0.00925809	0.178553	0.813293
PLG	Plasminogen	0.0100926	0.178553	0.78446
ITIH2	Inter-alpha-trypsin inhibitor heavy chain H2	0.0107747	0.178553	0.816247
B2M	Beta-2-microglobulin	0.0132546	0.190108	1.49593
KNG1	Kininogen-1	0.0137555	0.190108	0.879478
C4B	Complement C4-B	0.0139303	0.190108	0.744609
VTN	Vitronectin	0.0157677	0.200213	0.82851
C8A	Complement component C8 alpha chain	0.0174415	0.200213	0.81613
SAA4	Serum amyloid A-4 protein	0.0182739	0.200213	0.880804
LBP	Lipopolysaccharide-binding protein	0.0190348	0.200213	1.43484
C6	Complement component C6	0.0199633	0.200213	0.829341
ITIH1	Inter-alpha-trypsin inhibitor heavy chain H1	0.0204199	0.200213	0.818798
SERPINA10	Protein Z-dependent protease inhibitor	0.0210703	0.200213	1.16513
PON1	Serum paraoxonase/arylesterase 1	0.0217381	0.200213	0.811279
CRP	C-reactive protein	0.022905	0.200213	1.53055
C8B	Complement component C8 beta chain	0.0234863	0.200213	0.870205
F2	Prothrombin	0.0245381	0.200213	0.857792
HBB;HBD	Hemoglobin subunit delta	0.025358	0.200213	1.31628
HBA1	Hemoglobin subunit alpha	0.0258896	0.200213	1.33462
F5	Coagulation factor V	0.0269293	0.201536	0.766494
TTR	Transthyretin	0.0288449	0.207407	0.825178
C1R	Complement C1r subcomponent	0.0302146	0.207407	0.826206
GPLD1	Phosphatidylinositol-glycan-specific phospholipase D	0.0309166	0.207407	0.766203
ACTB;ACTG1	Actin, cytoplasmic 1	0.0312898	0.207407	3.50478
CFI	Complement factor I	0.0344006	0.221693	0.858203
APOC1	Apolipoprotein C-I	0.0355447	0.222875	0.763098
QSOX1	Sulfhydryl oxidase 1	0.0390532	0.234441	1.18062
APOA2	Apolipoprotein A-II	0.0394103	0.234441	0.844759
IGHA1	Immunoglobulin heavy constant alpha 1	0.0405074	0.234943	1.2146
CST3	Cystatin-C	0.0423875	0.235577	1.55285
ATRN	Attractin	0.0438449	0.235577	0.838546
SERPIND1	Heparin cofactor 2	0.0468128	0.235577	0.797878
GAPDH	Glyceraldehyde-3-phosphate dehydrogenase	0.0478283	0.235577	4.6962
C7	Complement component C7	0.0481033	0.235577	1.14181
LYZ	Lysozyme C	0.0484222	0.235577	1.58484
IGLV1-47	Immunoglobulin lambda variable 1-47	0.0492378	0.235577	1.3278
APOB	Apolipoprotein B-100	0.0492894	0.235577	0.834135
IGLV3-9	Immunoglobulin lambda variable 3-9	0.0507317	0.235577	1.36529
APOC2	Apolipoprotein C-II	0.0507709	0.235577	0.710309
SERPINC1	Antithrombin-III	0.0525685	0.239135	0.890683
TGFBI	Transforming growth factor-beta-induced protein ig-h3	0.0550375	0.245552	1.26961
TF	Serotransferrin	0.056447	0.247089	0.849958
KLKB1	Plasma kallikrein	0.0590464	0.253681	0.836255
LCAT	Phosphatidylcholine-sterol acyltransferase	0.0618616	0.260943	0.813529
IGKV3-20	Immunoglobulin kappa variable 3-20	0.0643514	0.266599	1.17632
CFHR5	Complement factor H-related protein 5	0.0661854	0.269386	0.771764
FCGBP	IgGFc-binding protein	0.0701983	0.280404	1.53896
IGHA1;IGHA2	Immunoglobulin heavy constant alpha 1	0.0721937	0.280404	1.43185
IGHG3	Immunoglobulin heavy constant gamma 3	0.0740221	0.280404	1.35343
SERPINA4	Kallistatin	0.0749335	0.280404	0.808394
LUM	Lumican	0.0749355	0.280404	1.17014
IGLV3-10	Immunoglobulin lambda variable 3-10	0.0784119	0.288755	1.46596
IGKV3D-20	Immunoglobulin kappa variable 3D-20	0.0808564	0.292636	1.43003
IGLV3-21	Immunoglobulin lambda variable 3-21	0.0819887	0.292636	1.50949
PZP	Pregnancy zone protein	0.0855865	0.30085	1.06255
PON3	Serum paraoxonase/lactonase 3	0.0877931	0.303148	0.717024
IGHV3-7	Immunoglobulin heavy variable 3-7	0.0888538	0.303148	1.3578
AZGP1	Zinc-alpha-2-glycoprotein	0.0910847	0.306256	0.90924
IGLV8-61	Immunoglobulin lambda variable 8-61	0.0941368	0.311996	1.28447
F12	Coagulation factor XII	0.0959397	0.312052	0.890283
IGFBP3	Insulin-like growth factor-binding protein 3	0.0968438	0.312052	0.758603
PTGDS	Prostaglandin-H2 D-isomerase	0.0997734	0.317088	1.14137
AFM	Afamin	0.102664	0.321864	0.871407
HBB	Hemoglobin subunit beta	0.106861	0.322154	1.30389
IGKV3-20;IGKV3D-20	Immunoglobulin kappa variable 3D-20	0.107658	0.322154	1.43367
APOA1	Apolipoprotein A-I	0.107765	0.322154	0.898381
IGHA2	Immunoglobulin heavy constant alpha 2	0.109727	0.322154	1.32641
IGLV2-18	Immunoglobulin lambda variable 2-18	0.112317	0.322154	0.719515
IGKV3-11;IGKV3D-11	Immunoglobulin kappa variable 3D-11	0.113298	0.322154	1.13192
IGHG2;IGHG3;IGHG4	Immunoglobulin heavy constant gamma 2	0.113578	0.322154	1.23157
S100A8	Protein S100-A8	0.115822	0.322154	2.2716
APOM	Apolipoprotein M	0.116063	0.322154	0.897571
IGKV3-15;IGKV3D-15	Immunoglobulin kappa variable 3D-15	0.116642	0.322154	1.16514
IGLV3-21;IGLV3-9	Immunoglobulin lambda variable 3-9	0.118154	0.32249	1.30235
FCN3	Ficolin-3	0.129134	0.348361	1.21431
IGKV1-16	Immunoglobulin kappa variable 1-16	0.147366	0.391228	1.17286
FBLN1	Fibulin-1	0.148832	0.391228	1.14976
IGHG1	Immunoglobulin heavy constant gamma 1	0.150083	0.391228	0.938486
CFH	Complement factor H	0.153205	0.394851	0.939738
SERPINA6	Corticosteroid-binding globulin	0.155706	0.394851	0.927446
IGHV5-51	Immunoglobulin heavy variable 5-51	0.156579	0.394851	1.34753
APOL1	Apolipoprotein L1	0.160234	0.399725	0.906507
THBS1	Thrombospondin-1	0.165282	0.407931	2.36979
S100A9	Protein S100-A9	0.171468	0.418742	2.22552
APOC4	Apolipoprotein C-IV	0.174468	0.421632	0.712222
CA1	Carbonic anhydrase 1	0.180242	0.431094	1.66247
C8G	Complement component C8 gamma chain	0.183011	0.433251	0.883721
CPN1	Carboxypeptidase N catalytic chain	0.18595	0.435761	1.08035
SELENOP	Selenoprotein P	0.19041	0.441751	0.79146
IGFALS	Insulin-like growth factor-binding protein complex acid labile subunit	0.201565	0.463002	0.862772
SERPINA5	Plasma serine protease inhibitor	0.206721	0.466793	0.77026
IGKV1-27	Immunoglobulin kappa variable 1-27	0.20724	0.466793	1.31535
F9	Coagulation factor IX	0.21014	0.468773	0.922349
SAA1;SAA2	Serum amyloid A-1 protein	0.2123	0.469081	1.12513
CD5L	CD5 antigen-like	0.219294	0.47428	1.2034
IGHG4	Immunoglobulin heavy constant gamma 4	0.22216	0.47428	1.89012
GPX3	Glutathione peroxidase 3	0.222308	0.47428	1.14844
ALB	Albumin	0.223847	0.47428	0.930241
C4A	Complement C4-A	0.225701	0.47428	0.867624
C9	Complement component C9	0.229477	0.47428	0.942116
ITIH3	Inter-alpha-trypsin inhibitor heavy chain H3	0.229997	0.47428	1.11347
SAA1	Serum amyloid A-1 protein	0.23448	0.47428	1.04311
ORM1;ORM2	Alpha-1-acid glycoprotein 1	0.234852	0.47428	1.11488
SERPINA3	Alpha-1-antichymotrypsin	0.236509	0.47428	1.10858
HPX	Hemopexin	0.23714	0.47428	0.964331
BTD	Biotinidase	0.24347	0.482779	0.918386
APOE	Apolipoprotein E	0.246183	0.484021	0.995222
PROS1	Vitamin K-dependent protein S	0.249038	0.48552	0.937197
SAA2	Serum amyloid A-2 protein	0.251823	0.485595	1.11941
CFB	Complement factor B	0.253263	0.485595	0.937789
IGHV3-49	Immunoglobulin heavy variable 3-49	0.262712	0.495663	1.30283
C4BPB	C4b-binding protein beta chain	0.262787	0.495663	0.903347
HPR	Haptoglobin-related protein	0.269575	0.504366	0.976967
PGLYRP2	N-acetylmuramoyl-L-alanine amidase	0.276555	0.507084	0.946493
C1RL	Complement C1r subcomponent-like protein	0.277039	0.507084	0.761243
APOD	Apolipoprotein D	0.278813	0.507084	0.971832
IGHG1;IGHG2	Immunoglobulin heavy constant gamma 1	0.279771	0.507084	1.14666
IGHG2;IGHG3	Immunoglobulin heavy constant gamma 2	0.285906	0.514187	1.08572
LGALS3BP	Galectin-3-binding protein	0.289845	0.517261	1.13251
APOC3	Apolipoprotein C-III	0.29582	0.523896	0.896042
IGLL5	Immunoglobulin lambda-like polypeptide 5	0.298415	0.524488	1.08853
C1S	Complement C1s subcomponent	0.303114	0.524745	0.971326
IGHD	Immunoglobulin heavy constant delta	0.304465	0.524745	0.568525
LRG1	Leucine-rich alpha-2-glycoprotein	0.305347	0.524745	1.08655
IGLV1-40	Immunoglobulin lambda variable 1-40	0.307694	0.52489	1.2343
IGKV6-21	Immunoglobulin kappa variable 6-21	0.311493	0.527492	0.928718
HP;HPR	Haptoglobin	0.31387	0.527665	0.96267
IGLV2-14	Immunoglobulin lambda variable 2-14	0.322721	0.534669	1.01198
IGHM	Immunoglobulin heavy constant mu	0.323047	0.534669	1.40053
ECM1	Extracellular matrix protein 1	0.32495	0.534669	0.994857
HABP2	Hyaluronan-binding protein 2	0.329074	0.537642	0.89544
C1QC	Complement C1q subcomponent subunit C	0.332943	0.540159	1.13248
IGKV2-30	Immunoglobulin kappa variable 2-30	0.339304	0.543376	1.27863
IGKC	Immunoglobulin kappa constant	0.33961	0.543376	0.971246
FGG	Fibrinogen gamma chain	0.353282	0.56138	1.2064
F13B	Coagulation factor XIII B chain	0.365057	0.576145	0.908952
IGLC3;IGLL5	Immunoglobulin lambda-like polypeptide 5	0.369891	0.576643	1.19855
GSN	Gelsolin	0.37079	0.576643	0.934473
IGHG1;IGHG4	Immunoglobulin heavy constant gamma 1	0.37283	0.576643	2.10092
C4BPA	C4b-binding protein alpha chain	0.379803	0.583539	1.09831
C5	Complement C5	0.382606	0.583977	0.977872
IGHV3-74	Immunoglobulin heavy variable 3-74	0.390038	0.586825	1.02304
IGHV3-72	Immunoglobulin heavy variable 3-72	0.39407	0.586825	1.02466
F10	Coagulation factor X	0.394569	0.586825	0.986662
IGKV1D-16	Immunoglobulin kappa variable 1D-16	0.394589	0.586825	1.11551
CPN2	Carboxypeptidase N subunit 2	0.399769	0.590741	1.02887
HP	Haptoglobin	0.416253	0.611207	0.978032
IGLV9-49	Immunoglobulin lambda variable 9-49	0.419199	0.611661	1.17348
APOA4	Apolipoprotein A-IV	0.423162	0.613585	1.26345
IGHG1;IGHG3	Immunoglobulin heavy constant gamma 1	0.427385	0.615859	0.958652
CFHR2	Complement factor H-related protein 2	0.431007	0.617244	0.983491
IGHG2;IGHG4	Immunoglobulin heavy constant gamma 2	0.441751	0.625143	1.11371
C2	Complement C2	0.441912	0.625143	0.971944
LCP1	Plastin-2	0.452668	0.636478	1.57801
HBD	Hemoglobin subunit delta	0.459452	0.639741	0.95707
IGLV7-43;IGLV7-46	Immunoglobulin lambda variable 7-46	0.461313	0.639741	1.15946
IGKV4-1	Immunoglobulin kappa variable 4-1	0.46326	0.639741	1.03832
A1BG	Alpha-1B-glycoprotein	0.470601	0.646033	0.963548
PPBP	Platelet basic protein	0.473411	0.646067	1.15506
IGKV2-24;IGKV2D-24	Probable non-functional immunoglobulin kappa variable 2D-24	0.487915	0.658788	1.076
IGLC3;IGLC7;IGLL5	Immunoglobulin lambda constant 7	0.493467	0.658788	1.24644
SERPINF2	Alpha-2-antiplasmin	0.497568	0.658788	0.952618
IGKV1-12;IGKV1-39;IGKV1D-12;IGKV1D-39	Immunoglobulin kappa variable 1-12	0.498758	0.658788	1.26955
	Immunoglobulin delta heavy chain	0.502716	0.658788	0.848208
IGLC3;IGLC7	Immunoglobulin lambda constant 7	0.503193	0.658788	1.07178
IGKV2-28;IGKV2-40;IGKV2D-28;IGKV2D-40	Immunoglobulin kappa variable 2-28	0.503568	0.658788	1.18269
A2M	Alpha-2-macroglobulin	0.508219	0.658788	0.951403
AGT	Angiotensinogen	0.508289	0.658788	1.06236
IGKV2-28;IGKV2D-28	Immunoglobulin kappa variable 2-28	0.531442	0.682648	1.09764
IGKV1-33;IGKV1D-33	Immunoglobulin kappa variable 1D-33	0.534669	0.682648	1.53923
CD14	Monocyte differentiation antigen CD14	0.535526	0.682648	1.08887
AHSG	Alpha-2-HS-glycoprotein	0.538944	0.683252	0.9643
IGKV1-39;IGKV1D-39	Immunoglobulin kappa variable 1-39	0.556465	0.700663	0.96899
IGHG2	Immunoglobulin heavy constant gamma 2	0.558718	0.700663	1.04734
CPB2	Carboxypeptidase B2	0.572009	0.713473	0.964043
SERPINF1	Pigment epithelium-derived factor	0.579443	0.716287	1.00163
IGHV3-15;IGHV3-72	Immunoglobulin heavy variable 3-15	0.58044	0.716287	0.740705
IGKV6D-21	Immunoglobulin kappa variable 6D-21	0.588665	0.722594	0.784524
IGHV1-18	Immunoglobulin heavy variable 1-18	0.592818	0.723862	1.15135
CFD	Complement factor D	0.609444	0.740267	1.25937
IGHG1;IGHG3;IGHG4	Immunoglobulin heavy constant gamma 1	0.618516	0.747374	1.76533
IGHG1;IGHG2;IGHG3	Immunoglobulin heavy constant gamma 1	0.628853	0.755927	1.02898
KRT2	Keratin, type II cytoskeletal 2 epidermal	0.634985	0.759363	1.01645
SERPINA1	Alpha-1-antitrypsin	0.640375	0.75978	1.01288
FN1	Fibronectin	0.643262	0.75978	1.0632
IGLV1-51	Immunoglobulin lambda variable 1-51	0.648274	0.75978	1.15753
IGKV1-5	Immunoglobulin kappa variable 1-5	0.648433	0.75978	1.07392
A2M;PZP	Alpha-2-macroglobulin	0.66294	0.772874	1.03103
ITIH4	Inter-alpha-trypsin inhibitor heavy chain H4	0.67577	0.783893	1.01099
SERPING1	Plasma protease C1 inhibitor	0.684915	0.790548	1.04111
	Immunoglobulin kappa light chain	0.690839	0.793439	1.09113
C1QA	Complement C1q subcomponent subunit A	0.6951	0.7944	1.07938
RBP4	Retinol-binding protein 4	0.70206	0.798421	0.969898
FGB	Fibrinogen beta chain	0.706719	0.799799	1.04505
SERPINA7	Thyroxine-binding globulin	0.712648	0.802594	0.972617
PRG4	Proteoglycan 4	0.722443	0.805457	1.27586
IGKV3D-15	Immunoglobulin kappa variable 3D-15	0.727825	0.805457	0.965712
KRT1;KRT2	Keratin, type II cytoskeletal 1	0.729906	0.805457	0.644958
IGKV3-7	Probable non-functional immunoglobulin kappa variable 3-7	0.730103	0.805457	1.07939
TFRC	Transferrin receptor protein 1	0.734279	0.805457	1.74965
IGHV4-34	Immunoglobulin heavy variable 4-34	0.736021	0.805457	0.997443
IGHG1;IGHG2;IGHG3;IGHG4	Immunoglobulin heavy constant gamma 1	0.745644	0.812156	1.08516
IGFBP2	Insulin-like growth factor-binding protein 2	0.751793	0.814713	0.838593
IGKV1-27;IGKV1-8	Immunoglobulin kappa variable 1-27	0.75834	0.814713	1.13368
FGA	Fibrinogen alpha chain	0.758526	0.814713	0.988641
IGHV3-15	Immunoglobulin heavy variable 3-15	0.807961	0.86381	0.978993
FCGR3A	Low affinity immunoglobulin gamma Fc region receptor III-A	0.83238	0.885836	1.05983
IGLV2-8	Immunoglobulin lambda variable 2-8	0.855926	0.906734	1.05111
MASP2	Mannan-binding lectin serine protease 2	0.866188	0.913434	1.07532
KRT1	Keratin, type II cytoskeletal 1	0.875993	0.919595	0.621421
IGKV1-17	Immunoglobulin kappa variable 1-17	0.889842	0.929925	0.915814
ORM1	Alpha-1-acid glycoprotein 1	0.908131	0.944782	1.06195
	Immunoglobulin alpha-2 heavy chain	0.915426	0.94812	0.843627
KRT9	Keratin, type I cytoskeletal 9	0.929933	0.95513	0.762647
CP	Ceruloplasmin	0.932021	0.95513	1.00515
ORM2	Alpha-1-acid glycoprotein 2	0.934546	0.95513	0.955901
LPA	Apolipoprotein(a)	0.957567	0.974367	0.96427
C1QB	Complement C1q subcomponent subunit B	0.961867	0.974468	1.06085
AMBP	Protein AMBP	0.969847	0.97828	1.09071
KRT10	Keratin, type I cytoskeletal 10	0.977788	0.982021	0.852463
IGLC3	Immunoglobulin lambda constant 3	0.997884	0.997884	0.890978

## Sheet: Day 4 - CMV positive patients
Supplementary Table 3 - Statistical analysis of quantitative plasma proteomics data - survival-specific analysis
Table: Day 4 - CMV seropositive patients; groups tested: Survival vs. Exitus
1 Student's t-test, unpaired, two-sided, unequal variances
2Corrected according to Benjamini-Hochberg
3Calculated as mean(exitus) / mean(survival)
Genes	Protein	p-value1	pFDR-value2	Ratio of means3
VWF	von Willebrand factor	3.46433e-05	0.00619659	2.17017
PLG	Plasminogen	5.34188e-05	0.00619659	0.659113
CST3	Cystatin-C	0.00012978	0.0100363	2.59368
HBB;HBD	Hemoglobin subunit delta	0.000186072	0.0102542	2.84918
HBA1	Hemoglobin subunit alpha	0.00023624	0.0102542	2.66672
C3	Complement C3	0.000265196	0.0102542	0.642707
CFD	Complement factor D	0.000363224	0.0120383	1.8276
ACTB;ACTG1	Actin, cytoplasmic 1	0.00051329	0.0148854	6.00257
LCP1	Plastin-2	0.000699384	0.0153666	3.89379
HBB	Hemoglobin subunit beta	0.000717996	0.0153666	2.09001
ITIH1	Inter-alpha-trypsin inhibitor heavy chain H1	0.000728587	0.0153666	0.703796
PON1	Serum paraoxonase/arylesterase 1	0.00155357	0.0300357	0.658754
HPX	Hemopexin	0.00192906	0.0321548	0.649541
PROS1	Vitamin K-dependent protein S	0.00203324	0.0321548	0.752291
ITIH2	Inter-alpha-trypsin inhibitor heavy chain H2	0.00218917	0.0321548	0.664671
C5	Complement C5	0.00221757	0.0321548	0.793661
HBD	Hemoglobin subunit delta	0.00249938	0.0334361	1.87001
CRP	C-reactive protein	0.00259418	0.0334361	2.08381
IGFALS	Insulin-like growth factor-binding protein complex acid labile subunit	0.00275297	0.0336152	0.594123
PRDX2	Peroxiredoxin-2	0.00340412	0.0347131	2.22196
LYZ	Lysozyme C	0.00342894	0.0347131	1.75326
SERPIND1	Heparin cofactor 2	0.0034684	0.0347131	0.677832
GC	Vitamin D-binding protein	0.00359971	0.0347131	0.793718
C4A;C4B	Complement C4-A	0.00374989	0.0347131	0.675909
SERPINC1	Antithrombin-III	0.00388794	0.0347131	0.789943
B2M	Beta-2-microglobulin	0.00389026	0.0347131	1.8275
C4B	Complement C4-B	0.0041483	0.0347629	0.590823
S100A9	Protein S100-A9	0.00419553	0.0347629	2.17512
KNG1	Kininogen-1	0.00450673	0.0360538	0.827062
PLTP	Phospholipid transfer protein	0.0071271	0.0551162	3.03251
GAPDH	Glyceraldehyde-3-phosphate dehydrogenase	0.00853284	0.0633934	3.87527
THBS1	Thrombospondin-1	0.00874391	0.0633934	2.56237
VTN	Vitronectin	0.0100437	0.0706106	0.741689
APOL1	Apolipoprotein L1	0.0117594	0.0802404	0.751896
TTR	Transthyretin	0.0128953	0.0854772	0.62687
C4BPA	C4b-binding protein alpha chain	0.0133279	0.0858912	0.774824
C6	Complement component C6	0.0157096	0.0985037	0.787309
APCS	Serum amyloid P-component	0.0164444	0.10036	0.726807
HRG	Histidine-rich glycoprotein	0.0168709	0.10036	0.758972
APOA4	Apolipoprotein A-IV	0.0193129	0.112015	1.94327
C4A	Complement C4-A	0.0207553	0.117445	0.66826
IGLV1-47	Immunoglobulin lambda variable 1-47	0.0213097	0.117711	1.88623
IGLL5	Immunoglobulin lambda-like polypeptide 5	0.0225216	0.121512	1.4861
S100A8	Protein S100-A8	0.0243063	0.128161	3.0934
F2	Prothrombin	0.0257438	0.131151	0.829714
TGFBI	Transforming growth factor-beta-induced protein ig-h3	0.026004	0.131151	1.28636
CFI	Complement factor I	0.0287908	0.141758	0.819832
HP;HPR	Haptoglobin	0.0293292	0.141758	0.828348
IGKV1-33;IGKV1D-33	Immunoglobulin kappa variable 1D-33	0.032937	0.155947	1.76963
HP	Haptoglobin	0.033648	0.156127	0.778456
APOH	Beta-2-glycoprotein 1	0.0352267	0.158651	0.806417
CLU	Clusterin	0.0355596	0.158651	0.856684
CD14	Monocyte differentiation antigen CD14	0.0393364	0.169392	1.21552
APOA1	Apolipoprotein A-I	0.0394275	0.169392	0.761868
C9	Complement component C9	0.0442428	0.186624	0.799145
APOE	Apolipoprotein E	0.0453765	0.187988	1.2281
IGLC3;IGLL5	Immunoglobulin lambda-like polypeptide 5	0.0468143	0.189465	1.96726
SERPINA4	Kallistatin	0.0477902	0.189465	0.824477
IGKV3-11;IGKV3D-11	Immunoglobulin kappa variable 3D-11	0.0481829	0.189465	1.64407
APOM	Apolipoprotein M	0.05312	0.205397	0.639321
FN1	Fibronectin	0.0549605	0.206047	1.32064
IGLC3	Immunoglobulin lambda constant 3	0.0558041	0.206047	1.45191
HPR	Haptoglobin-related protein	0.0563753	0.206047	0.794292
KLKB1	Plasma kallikrein	0.0568405	0.206047	0.713265
BTD	Biotinidase	0.0600001	0.209135	0.833533
C1RL	Complement C1r subcomponent-like protein	0.0603099	0.209135	0.766569
PGLYRP2	N-acetylmuramoyl-L-alanine amidase	0.0604434	0.209135	0.802073
AGT	Angiotensinogen	0.0612982	0.209135	1.39539
F12	Coagulation factor XII	0.0628126	0.211196	0.823208
CPB2	Carboxypeptidase B2	0.0639001	0.211783	0.838515
LUM	Lumican	0.0694292	0.226867	1.24726
AFM	Afamin	0.0756488	0.243757	0.817031
GPLD1	Phosphatidylinositol-glycan-specific phospholipase D	0.0770229	0.244785	0.731777
SERPINF1	Pigment epithelium-derived factor	0.0790196	0.247737	1.20739
IGLV3-9	Immunoglobulin lambda variable 3-9	0.0829284	0.253444	2.17313
C8B	Complement component C8 beta chain	0.0830247	0.253444	0.84658
IGFBP2	Insulin-like growth factor-binding protein 2	0.0883549	0.263273	1.46946
LCAT	Phosphatidylcholine-sterol acyltransferase	0.0885144	0.263273	0.789127
A2M	Alpha-2-macroglobulin	0.0927824	0.272475	0.80628
PZP	Pregnancy zone protein	0.0955634	0.277134	0.498991
ALB	Albumin	0.10325	0.295729	0.865685
KRT10	Keratin, type I cytoskeletal 10	0.105881	0.299565	2.32194
TF	Serotransferrin	0.110762	0.309599	0.849985
IGHG4	Immunoglobulin heavy constant gamma 4	0.112152	0.309754	2.02214
LBP	Lipopolysaccharide-binding protein	0.116727	0.316283	1.31643
QSOX1	Sulfhydryl oxidase 1	0.118465	0.316283	1.25848
SERPINA10	Protein Z-dependent protease inhibitor	0.118606	0.316283	0.811744
CFH	Complement factor H	0.136102	0.358814	0.902719
IGLV3-21	Immunoglobulin lambda variable 3-21	0.137858	0.359359	1.71945
IGHG1	Immunoglobulin heavy constant gamma 1	0.142943	0.368475	0.878123
IGKV1-27	Immunoglobulin kappa variable 1-27	0.154055	0.389194	1.19889
IGLV8-61	Immunoglobulin lambda variable 8-61	0.155904	0.389194	1.40724
C8A	Complement component C8 alpha chain	0.156013	0.389194	0.940261
IGLV2-8	Immunoglobulin lambda variable 2-8	0.159571	0.393094	1.89862
IGKV3-20	Immunoglobulin kappa variable 3-20	0.160965	0.393094	1.47384
C8G	Complement component C8 gamma chain	0.177394	0.428701	0.872247
SELENOP	Selenoprotein P	0.189532	0.453314	1.51101
IGKV1-5	Immunoglobulin kappa variable 1-5	0.192435	0.455561	1.44309
IGLV3-10	Immunoglobulin lambda variable 3-10	0.197644	0.463166	1.32352
APOC1	Apolipoprotein C-I	0.201157	0.466685	1.12483
IGKV2-30	Immunoglobulin kappa variable 2-30	0.205959	0.473093	1.29014
JCHAIN	Immunoglobulin J chain	0.208998	0.475368	1.9755
LPA	Apolipoprotein(a)	0.213896	0.481786	0.498438
PTGDS	Prostaglandin-H2 D-isomerase	0.218858	0.488222	1.0944
IGHA2	Immunoglobulin heavy constant alpha 2	0.221001	0.488307	1.23819
IGKV3D-20	Immunoglobulin kappa variable 3D-20	0.244567	0.532128	1.71409
C1R	Complement C1r subcomponent	0.247102	0.532128	0.936756
IGKV3D-15	Immunoglobulin kappa variable 3D-15	0.247715	0.532128	1.32208
	Immunoglobulin kappa light chain	0.253298	0.53913	1.26098
FCN3	Ficolin-3	0.261167	0.549248	1.11501
RBP4	Retinol-binding protein 4	0.262787	0.549248	0.822569
IGLV1-40	Immunoglobulin lambda variable 1-40	0.270291	0.559888	1.38465
CA1	Carbonic anhydrase 1	0.278374	0.57153	1.27038
AZGP1	Zinc-alpha-2-glycoprotein	0.281762	0.573411	0.911458
IGLV3-21;IGLV3-9	Immunoglobulin lambda variable 3-9	0.292718	0.586102	1.51978
FCGR3A	Low affinity immunoglobulin gamma Fc region receptor III-A	0.293051	0.586102	1.16602
SAA4	Serum amyloid A-4 protein	0.297158	0.589236	0.934997
CFB	Complement factor B	0.303704	0.591151	0.933108
ORM1;ORM2	Alpha-1-acid glycoprotein 1	0.303846	0.591151	1.08651
CPN1	Carboxypeptidase N catalytic chain	0.305768	0.591151	1.141
SERPINA6	Corticosteroid-binding globulin	0.320373	0.614269	0.931903
SERPINA5	Plasma serine protease inhibitor	0.32488	0.617805	0.796291
F13B	Coagulation factor XIII B chain	0.331451	0.625176	0.868518
	Immunoglobulin delta heavy chain	0.343622	0.636706	1.10908
C4BPB	C4b-binding protein beta chain	0.347842	0.636706	0.869024
APOC2	Apolipoprotein C-II	0.348389	0.636706	0.852573
IGHG1;IGHG3;IGHG4	Immunoglobulin heavy constant gamma 1	0.358953	0.636706	0.935897
ORM2	Alpha-1-acid glycoprotein 2	0.359171	0.636706	1.28418
ATRN	Attractin	0.35972	0.636706	0.899744
C1QB	Complement C1q subcomponent subunit B	0.364077	0.636706	0.983997
IGHG1;IGHG2;IGHG3;IGHG4	Immunoglobulin heavy constant gamma 1	0.366896	0.636706	1.00288
FGB	Fibrinogen beta chain	0.371753	0.636706	0.950537
IGHA1	Immunoglobulin heavy constant alpha 1	0.376942	0.636706	1.17426
ITIH3	Inter-alpha-trypsin inhibitor heavy chain H3	0.377798	0.636706	1.08592
IGHV1-18	Immunoglobulin heavy variable 1-18	0.382988	0.636706	1.44488
SAA1;SAA2	Serum amyloid A-1 protein	0.384251	0.636706	1.11871
APOD	Apolipoprotein D	0.385405	0.636706	0.782787
IGKV2-28;IGKV2-40;IGKV2D-28;IGKV2D-40	Immunoglobulin kappa variable 2-28	0.385868	0.636706	1.33213
IGKV3-15;IGKV3D-15	Immunoglobulin kappa variable 3D-15	0.386456	0.636706	1.45303
F9	Coagulation factor IX	0.386651	0.636706	0.933663
APOC4	Apolipoprotein C-IV	0.387442	0.636706	1.57312
F5	Coagulation factor V	0.389708	0.636706	0.88945
APOA2	Apolipoprotein A-II	0.396382	0.643081	0.930503
APOC3	Apolipoprotein C-III	0.406699	0.651497	0.884302
APOB	Apolipoprotein B-100	0.407185	0.651497	0.852479
PRG4	Proteoglycan 4	0.414781	0.652134	0.926919
IGHV5-51	Immunoglobulin heavy variable 5-51	0.418459	0.652134	1.14101
IGHV3-7	Immunoglobulin heavy variable 3-7	0.419844	0.652134	1.2625
IGKV1-16	Immunoglobulin kappa variable 1-16	0.42518	0.652134	1.34641
IGHM	Immunoglobulin heavy constant mu	0.42779	0.652134	1.77922
C1QA	Complement C1q subcomponent subunit A	0.431777	0.652134	0.951801
IGHV4-34	Immunoglobulin heavy variable 4-34	0.432403	0.652134	1.20724
LRG1	Leucine-rich alpha-2-glycoprotein	0.432625	0.652134	1.06754
IGHV3-74	Immunoglobulin heavy variable 3-74	0.434939	0.652134	1.16966
KRT2	Keratin, type II cytoskeletal 2 epidermal	0.435693	0.652134	2.06183
IGKV6D-21	Immunoglobulin kappa variable 6D-21	0.442713	0.655076	0.838175
IGKV6-21	Immunoglobulin kappa variable 6-21	0.444069	0.655076	1.37824
IGKV1-12;IGKV1-39;IGKV1D-12;IGKV1D-39	Immunoglobulin kappa variable 1-12	0.44872	0.655076	1.4058
A1BG	Alpha-1B-glycoprotein	0.44925	0.655076	0.942148
SERPINA7	Thyroxine-binding globulin	0.452334	0.655076	0.959851
IGKV2-24;IGKV2D-24	Probable non-functional immunoglobulin kappa variable 2D-24	0.457063	0.655076	0.800139
IGHV3-72	Immunoglobulin heavy variable 3-72	0.457424	0.655076	1.0715
ORM1	Alpha-1-acid glycoprotein 1	0.462339	0.658053	1.2267
IGKV2-28;IGKV2D-28	Immunoglobulin kappa variable 2-28	0.470683	0.665845	0.859978
TFRC	Transferrin receptor protein 1	0.476769	0.670332	2.60727
PON3	Serum paraoxonase/lactonase 3	0.482384	0.670332	0.812363
IGHG2;IGHG3;IGHG4	Immunoglobulin heavy constant gamma 2	0.482523	0.670332	1.26923
C1QC	Complement C1q subcomponent subunit C	0.487045	0.672586	0.977637
IGHG1;IGHG2;IGHG3	Immunoglobulin heavy constant gamma 1	0.490174	0.672902	1.68094
IGHA1;IGHA2	Immunoglobulin heavy constant alpha 1	0.494364	0.673079	1.18736
IGHG1;IGHG2	Immunoglobulin heavy constant gamma 1	0.497625	0.673079	0.676487
IGHG2	Immunoglobulin heavy constant gamma 2	0.499007	0.673079	1.13195
IGKV1-17	Immunoglobulin kappa variable 1-17	0.508827	0.680489	1.05474
IGLC3;IGLC7	Immunoglobulin lambda constant 7	0.510367	0.680489	1.16654
ITIH4	Inter-alpha-trypsin inhibitor heavy chain H4	0.517853	0.686525	1.04605
IGKC	Immunoglobulin kappa constant	0.520814	0.686528	0.99335
SERPINA3	Alpha-1-antichymotrypsin	0.540382	0.708297	1.00995
CPN2	Carboxypeptidase N subunit 2	0.546132	0.711813	0.950043
IGHG3	Immunoglobulin heavy constant gamma 3	0.565771	0.73136	1.16441
A2M;PZP	Alpha-2-macroglobulin	0.567435	0.73136	0.936661
IGLV1-51	Immunoglobulin lambda variable 1-51	0.578714	0.737834	1.21758
SERPINF2	Alpha-2-antiplasmin	0.578818	0.737834	1.04395
KRT1	Keratin, type II cytoskeletal 1	0.584799	0.741385	2.74121
C1S	Complement C1s subcomponent	0.592771	0.741765	0.987742
LGALS3BP	Galectin-3-binding protein	0.593425	0.741765	1.35904
IGLV2-14	Immunoglobulin lambda variable 2-14	0.594691	0.741765	1.08789
AMBP	Protein AMBP	0.599296	0.743512	0.942499
CFHR5	Complement factor H-related protein 5	0.618678	0.759102	1.13263
SERPING1	Plasma protease C1 inhibitor	0.622012	0.759102	0.960798
SERPINA1	Alpha-1-antitrypsin	0.624382	0.759102	1.03157
FBLN1	Fibulin-1	0.626153	0.759102	1.06352
IGLV7-43;IGLV7-46	Immunoglobulin lambda variable 7-46	0.628223	0.759102	1.40246
GSN	Gelsolin	0.651296	0.781239	1.01202
FGG	Fibrinogen gamma chain	0.654325	0.781239	1.02439
IGKV1-27;IGKV1-8	Immunoglobulin kappa variable 1-27	0.656644	0.781239	1.40831
SAA2	Serum amyloid A-2 protein	0.663536	0.78541	0.664083
F10	Coagulation factor X	0.669538	0.788491	1.21624
PPBP	Platelet basic protein	0.673773	0.789206	1.99021
	Immunoglobulin alpha-2 heavy chain	0.677682	0.789206	0.691567
CD5L	CD5 antigen-like	0.68035	0.789206	1.54121
SAA1	Serum amyloid A-1 protein	0.692499	0.795676	0.986645
IGHD	Immunoglobulin heavy constant delta	0.696942	0.795676	0.657963
IGHV3-15	Immunoglobulin heavy variable 3-15	0.698228	0.795676	1.3183
FGA	Fibrinogen alpha chain	0.700333	0.795676	1.04717
CP	Ceruloplasmin	0.703076	0.795676	1.03538
IGHV3-15;IGHV3-72	Immunoglobulin heavy variable 3-15	0.712554	0.802488	0.60045
IGKV4-1	Immunoglobulin kappa variable 4-1	0.719	0.805836	1.22586
IGHG2;IGHG3	Immunoglobulin heavy constant gamma 2	0.727905	0.811894	0.88038
KRT1;KRT2	Keratin, type II cytoskeletal 1	0.741166	0.820167	1.32159
IGLV9-49	Immunoglobulin lambda variable 9-49	0.742393	0.820167	0.795592
IGKV3-7	Probable non-functional immunoglobulin kappa variable 3-7	0.751313	0.826089	1.07593
IGHG1;IGHG3	Immunoglobulin heavy constant gamma 1	0.762453	0.834383	1.00824
IGKV1D-16	Immunoglobulin kappa variable 1D-16	0.767082	0.835507	1.2507
MASP2	Mannan-binding lectin serine protease 2	0.773215	0.837237	1.00316
IGLV2-18	Immunoglobulin lambda variable 2-18	0.775888	0.837237	1.0294
KRT9	Keratin, type I cytoskeletal 9	0.793492	0.850879	1.91455
AHSG	Alpha-2-HS-glycoprotein	0.797172	0.850879	1.05887
IGKV3-20;IGKV3D-20	Immunoglobulin kappa variable 3D-20	0.799533	0.850879	1.31747
FCGBP	IgGFc-binding protein	0.829566	0.87881	1.15297
HABP2	Hyaluronan-binding protein 2	0.837314	0.882986	1.16287
C2	Complement C2	0.853776	0.896272	0.99229
C7	Complement component C7	0.877588	0.917119	1.08642
CFHR2	Complement factor H-related protein 2	0.882416	0.918029	0.998423
IGHG1;IGHG4	Immunoglobulin heavy constant gamma 1	0.915553	0.948251	1.04279
IGFBP3	Insulin-like growth factor-binding protein 3	0.920862	0.949511	1.11442
GPX3	Glutathione peroxidase 3	0.939915	0.964869	1.03687
IGKV1-39;IGKV1D-39	Immunoglobulin kappa variable 1-39	0.944181	0.964978	1.04269
IGHG2;IGHG4	Immunoglobulin heavy constant gamma 2	0.951928	0.968628	1.13553
IGHV6-1	Immunoglobulin heavy variable 6-1	0.959121	0.971685	1.09774
ECM1	Extracellular matrix protein 1	0.973548	0.982014	1.27561
IGLC3;IGLC7;IGLL5	Immunoglobulin lambda constant 7	0.981572	0.985821	1.20332
IGHV3-49	Immunoglobulin heavy variable 3-49	0.998318	0.998318	1.07306

## Sheet: Day 1 - CMV negative patients
Supplementary Table 3 - Statistical analysis of quantitative plasma proteomics data - survival-specific analysis
Table: Day 1 - CMV seronegative patients; groups tested: Survival vs. Exitus
1 Student's t-test, unpaired, two-sided, unequal variances
2Corrected according to Benjamini-Hochberg
3Calculated as mean(exitus) / mean(survival)
Genes	Protein	p-value1	pFDR-value2	Ratio of means3
IGHG2	Immunoglobulin heavy constant gamma 2	0.00143473	0.332856	1.33745
PLTP	Phospholipid transfer protein	0.0112312	0.867416	2.39241
C1R	Complement C1r subcomponent	0.01308	0.867416	0.758294
F5	Coagulation factor V	0.0155802	0.867416	0.65769
GAPDH	Glyceraldehyde-3-phosphate dehydrogenase	0.0327856	0.867416	8.07957
IGHV3-7	Immunoglobulin heavy variable 3-7	0.0348289	0.867416	1.21593
IGKV4-1	Immunoglobulin kappa variable 4-1	0.0398634	0.867416	1.15806
FCN3	Ficolin-3	0.0428224	0.867416	1.28032
IGHG1;IGHG3	Immunoglobulin heavy constant gamma 1	0.0435271	0.867416	0.80922
APOB	Apolipoprotein B-100	0.0460099	0.867416	0.780544
APOE	Apolipoprotein E	0.0469082	0.867416	0.728706
FCGR3A	Low affinity immunoglobulin gamma Fc region receptor III-A	0.0497264	0.867416	0.56884
IGKV2-28;IGKV2D-28	Immunoglobulin kappa variable 2-28	0.0498613	0.867416	1.47757
PZP	Pregnancy zone protein	0.0556629	0.867416	1.97419
IGKV1-17	Immunoglobulin kappa variable 1-17	0.063416	0.867416	1.26427
HPX	Hemopexin	0.0659048	0.867416	1.212
C1S	Complement C1s subcomponent	0.0715175	0.867416	0.806415
IGHG2;IGHG4	Immunoglobulin heavy constant gamma 2	0.0768131	0.867416	1.2613
CFI	Complement factor I	0.0768349	0.867416	0.83237
IGLC3;IGLC7;IGLL5	Immunoglobulin lambda constant 7	0.0853601	0.867416	1.11565
	Immunoglobulin alpha-2 heavy chain	0.0864099	0.867416	1.33561
MASP2	Mannan-binding lectin serine protease 2	0.087517	0.867416	0.786563
C7	Complement component C7	0.0894195	0.867416	1.12194
PRG4	Proteoglycan 4	0.0963198	0.867416	0.670626
IGFBP2	Insulin-like growth factor-binding protein 2	0.0996007	0.867416	1.83888
KRT9	Keratin, type I cytoskeletal 9	0.107325	0.867416	0.46494
TF	Serotransferrin	0.107597	0.867416	1.31453
C6	Complement component C6	0.114651	0.867416	0.825146
F13B	Coagulation factor XIII B chain	0.123084	0.867416	0.732938
TFRC	Transferrin receptor protein 1	0.12664	0.867416	1.20395
C4BPB	C4b-binding protein beta chain	0.130667	0.867416	0.76739
C8A	Complement component C8 alpha chain	0.136988	0.867416	0.808478
APOC4	Apolipoprotein C-IV	0.1418	0.867416	0.509575
IGHG1;IGHG3;IGHG4	Immunoglobulin heavy constant gamma 1	0.144475	0.867416	1.18369
IGKV1-27	Immunoglobulin kappa variable 1-27	0.147799	0.867416	1.33155
IGKV2-28;IGKV2-40;IGKV2D-28;IGKV2D-40	Immunoglobulin kappa variable 2-28	0.15048	0.867416	1.14266
IGHV1-18	Immunoglobulin heavy variable 1-18	0.152508	0.867416	2.08083
IGHV3-74	Immunoglobulin heavy variable 3-74	0.156325	0.867416	1.05555
IGLV3-21	Immunoglobulin lambda variable 3-21	0.157866	0.867416	1.73479
C5	Complement C5	0.158812	0.867416	0.888441
IGLC3	Immunoglobulin lambda constant 3	0.160738	0.867416	0.601149
CFHR5	Complement factor H-related protein 5	0.162763	0.867416	0.734318
IGHM	Immunoglobulin heavy constant mu	0.162928	0.867416	1.15636
CFD	Complement factor D	0.165689	0.867416	1.38905
CFB	Complement factor B	0.168249	0.867416	0.848641
ITIH4	Inter-alpha-trypsin inhibitor heavy chain H4	0.175381	0.872778	1.08531
APOC3	Apolipoprotein C-III	0.176813	0.872778	0.739506
ITIH3	Inter-alpha-trypsin inhibitor heavy chain H3	0.202987	0.967077	0.892584
HBB	Hemoglobin subunit beta	0.220628	0.967077	0.654724
B2M	Beta-2-microglobulin	0.221954	0.967077	1.45118
CD5L	CD5 antigen-like	0.233338	0.967077	1.05245
ACTB;ACTG1	Actin, cytoplasmic 1	0.2353	0.967077	1.89465
CP	Ceruloplasmin	0.23895	0.967077	1.04775
IGHV5-51	Immunoglobulin heavy variable 5-51	0.243172	0.967077	1.32198
IGHG2;IGHG3;IGHG4	Immunoglobulin heavy constant gamma 2	0.24607	0.967077	1.12046
IGHV6-1	Immunoglobulin heavy variable 6-1	0.250377	0.967077	1.1731
IGHA1;IGHA2	Immunoglobulin heavy constant alpha 1	0.255925	0.967077	1.17818
LCP1	Plastin-2	0.257552	0.967077	1.29441
F12	Coagulation factor XII	0.263762	0.967077	0.840104
APOC2	Apolipoprotein C-II	0.274917	0.967077	0.698621
KRT1	Keratin, type II cytoskeletal 1	0.280734	0.967077	0.622407
IGKV1-27;IGKV1-8	Immunoglobulin kappa variable 1-27	0.283165	0.967077	1.01803
PRDX2	Peroxiredoxin-2	0.283412	0.967077	2.25581
C1QB	Complement C1q subcomponent subunit B	0.28825	0.967077	0.889809
CA1	Carbonic anhydrase 1	0.299891	0.967077	0.578281
HRG	Histidine-rich glycoprotein	0.300233	0.967077	0.910611
IGKV2-30	Immunoglobulin kappa variable 2-30	0.30448	0.967077	1.04988
LYZ	Lysozyme C	0.306373	0.967077	1.25211
LPA	Apolipoprotein(a)	0.307298	0.967077	1.70663
IGFALS	Insulin-like growth factor-binding protein complex acid labile subunit	0.308113	0.967077	0.887863
CLU	Clusterin	0.312922	0.967077	0.908774
SERPINC1	Antithrombin-III	0.313243	0.967077	1.1087
IGLV7-43;IGLV7-46	Immunoglobulin lambda variable 7-46	0.337094	0.967077	1.17803
HBB;HBD	Hemoglobin subunit delta	0.33939	0.967077	0.640356
C3	Complement C3	0.342063	0.967077	0.946431
LCAT	Phosphatidylcholine-sterol acyltransferase	0.347914	0.967077	0.954773
HABP2	Hyaluronan-binding protein 2	0.348598	0.967077	0.857402
SERPINA10	Protein Z-dependent protease inhibitor	0.349925	0.967077	0.850718
IGHV3-15;IGHV3-72	Immunoglobulin heavy variable 3-15	0.356985	0.967077	1.23352
KNG1	Kininogen-1	0.357957	0.967077	0.911898
AZGP1	Zinc-alpha-2-glycoprotein	0.358416	0.967077	0.89439
ITIH1	Inter-alpha-trypsin inhibitor heavy chain H1	0.365477	0.967077	1.10416
AHSG	Alpha-2-HS-glycoprotein	0.367214	0.967077	1.16759
IGHA2	Immunoglobulin heavy constant alpha 2	0.369082	0.967077	1.41711
GSN	Gelsolin	0.373432	0.967077	0.904597
CPN1	Carboxypeptidase N catalytic chain	0.375561	0.967077	0.890499
C8B	Complement component C8 beta chain	0.376995	0.967077	0.890907
IGKV1-5	Immunoglobulin kappa variable 1-5	0.378433	0.967077	1.09983
C1RL	Complement C1r subcomponent-like protein	0.379225	0.967077	0.883973
QSOX1	Sulfhydryl oxidase 1	0.383354	0.967077	1.1021
IGHV3-15	Immunoglobulin heavy variable 3-15	0.386939	0.967077	0.984088
CRP	C-reactive protein	0.392178	0.967077	1.18425
IGHV4-34	Immunoglobulin heavy variable 4-34	0.399285	0.967077	0.678292
APOC1	Apolipoprotein C-I	0.40129	0.967077	0.837641
IGKV1-33;IGKV1D-33	Immunoglobulin kappa variable 1D-33	0.403777	0.967077	1.00323
LUM	Lumican	0.407435	0.967077	0.966386
APOD	Apolipoprotein D	0.412427	0.967077	0.836493
SERPINA5	Plasma serine protease inhibitor	0.415836	0.967077	0.72537
IGKV2-24;IGKV2D-24	Probable non-functional immunoglobulin kappa variable 2D-24	0.416112	0.967077	1.18263
APOH	Beta-2-glycoprotein 1	0.420828	0.967077	0.921485
HBA1	Hemoglobin subunit alpha	0.423855	0.967077	0.735428
ALB	Albumin	0.429983	0.967077	1.2138
IGKV3-11;IGKV3D-11	Immunoglobulin kappa variable 3D-11	0.433894	0.967077	1.04168
C8G	Complement component C8 gamma chain	0.436701	0.967077	0.904877
IGLV9-49	Immunoglobulin lambda variable 9-49	0.443608	0.967077	1.17181
C4A;C4B	Complement C4-A	0.451658	0.967077	1.09116
AFM	Afamin	0.458253	0.967077	0.859599
KRT1;KRT2	Keratin, type II cytoskeletal 1	0.46927	0.967077	0.59686
JCHAIN	Immunoglobulin J chain	0.480429	0.967077	0.947764
IGKV3D-20	Immunoglobulin kappa variable 3D-20	0.48096	0.967077	0.863843
IGLV3-9	Immunoglobulin lambda variable 3-9	0.488447	0.967077	0.893904
IGHD	Immunoglobulin heavy constant delta	0.489103	0.967077	0.780964
KRT10	Keratin, type I cytoskeletal 10	0.496302	0.967077	0.722659
GC	Vitamin D-binding protein	0.496578	0.967077	0.949137
IGHG3	Immunoglobulin heavy constant gamma 3	0.497295	0.967077	1.26221
BTD	Biotinidase	0.499175	0.967077	0.929623
FBLN1	Fibulin-1	0.501008	0.967077	0.941709
IGFBP3	Insulin-like growth factor-binding protein 3	0.506565	0.967077	0.853108
SERPINF1	Pigment epithelium-derived factor	0.509125	0.967077	0.934072
KLKB1	Plasma kallikrein	0.509313	0.967077	0.975626
SAA4	Serum amyloid A-4 protein	0.509798	0.967077	0.824921
CST3	Cystatin-C	0.525971	0.967077	1.11195
F10	Coagulation factor X	0.53187	0.967077	0.853671
SERPINA3	Alpha-1-antichymotrypsin	0.536516	0.967077	1.09797
PON1	Serum paraoxonase/arylesterase 1	0.547286	0.967077	1.02596
LGALS3BP	Galectin-3-binding protein	0.550055	0.967077	1.02534
APOM	Apolipoprotein M	0.552707	0.967077	0.850297
A2M;PZP	Alpha-2-macroglobulin	0.553509	0.967077	0.954888
PLG	Plasminogen	0.555976	0.967077	0.944371
CPN2	Carboxypeptidase N subunit 2	0.559307	0.967077	1.05292
IGHG1	Immunoglobulin heavy constant gamma 1	0.560245	0.967077	0.92635
APOL1	Apolipoprotein L1	0.561774	0.967077	0.971095
SAA1;SAA2	Serum amyloid A-1 protein	0.570956	0.967077	1.13063
IGKV6D-21	Immunoglobulin kappa variable 6D-21	0.572251	0.967077	0.511178
PPBP	Platelet basic protein	0.572706	0.967077	1.10454
A1BG	Alpha-1B-glycoprotein	0.578803	0.967077	1.01909
CD14	Monocyte differentiation antigen CD14	0.579776	0.967077	0.93885
IGKV6-21	Immunoglobulin kappa variable 6-21	0.587989	0.967077	0.77895
SERPINA6	Corticosteroid-binding globulin	0.588855	0.967077	1.11589
HBD	Hemoglobin subunit delta	0.589154	0.967077	0.903263
IGHA1	Immunoglobulin heavy constant alpha 1	0.598609	0.967077	1.12418
IGHV3-72	Immunoglobulin heavy variable 3-72	0.599543	0.967077	2.72825
IGLV2-18	Immunoglobulin lambda variable 2-18	0.601633	0.967077	0.785063
SERPINA7	Thyroxine-binding globulin	0.609607	0.967077	0.926082
TTR	Transthyretin	0.610483	0.967077	1.30213
PGLYRP2	N-acetylmuramoyl-L-alanine amidase	0.615276	0.967077	1.26918
IGHG1;IGHG2;IGHG3	Immunoglobulin heavy constant gamma 1	0.618502	0.967077	0.930979
KRT2	Keratin, type II cytoskeletal 2 epidermal	0.627929	0.967077	0.799522
HP	Haptoglobin	0.642983	0.967077	0.984851
IGLC3;IGLC7	Immunoglobulin lambda constant 7	0.645023	0.967077	1.07914
APCS	Serum amyloid P-component	0.649203	0.967077	0.919007
IGKV3D-15	Immunoglobulin kappa variable 3D-15	0.652087	0.967077	1.11651
IGLV1-47	Immunoglobulin lambda variable 1-47	0.653734	0.967077	1.03426
IGLV1-51	Immunoglobulin lambda variable 1-51	0.658187	0.967077	0.975194
C4BPA	C4b-binding protein alpha chain	0.658576	0.967077	1.00835
SERPIND1	Heparin cofactor 2	0.659132	0.967077	0.986672
	Immunoglobulin kappa light chain	0.666683	0.967077	0.886474
ORM1;ORM2	Alpha-1-acid glycoprotein 1	0.66842	0.967077	1.08728
ECM1	Extracellular matrix protein 1	0.669923	0.967077	1.04203
SELENOP	Selenoprotein P	0.676815	0.967077	0.872073
APOA2	Apolipoprotein A-II	0.677496	0.967077	1.12631
VTN	Vitronectin	0.677647	0.967077	0.930449
IGHG1;IGHG2;IGHG3;IGHG4	Immunoglobulin heavy constant gamma 1	0.69456	0.967077	0.981847
IGLV3-10	Immunoglobulin lambda variable 3-10	0.695476	0.967077	0.835701
IGHG1;IGHG2	Immunoglobulin heavy constant gamma 1	0.698274	0.967077	1.08741
C2	Complement C2	0.698357	0.967077	1.00135
IGKV1-39;IGKV1D-39	Immunoglobulin kappa variable 1-39	0.71265	0.967077	0.919045
IGKV1-12;IGKV1-39;IGKV1D-12;IGKV1D-39	Immunoglobulin kappa variable 1-12	0.716619	0.967077	0.925765
APOA4	Apolipoprotein A-IV	0.71746	0.967077	0.889336
CPB2	Carboxypeptidase B2	0.718266	0.967077	0.958178
PROS1	Vitamin K-dependent protein S	0.719417	0.967077	0.955669
AMBP	Protein AMBP	0.721332	0.967077	1.02677
C9	Complement component C9	0.726614	0.967077	0.991102
IGLL5	Immunoglobulin lambda-like polypeptide 5	0.730522	0.967077	1.02424
IGLV2-8	Immunoglobulin lambda variable 2-8	0.736907	0.967077	0.814465
CFH	Complement factor H	0.746158	0.967077	1.02398
IGHV3-49	Immunoglobulin heavy variable 3-49	0.75312	0.967077	1.02328
GPX3	Glutathione peroxidase 3	0.754368	0.967077	1.00102
PON3	Serum paraoxonase/lactonase 3	0.754403	0.967077	0.977497
IGKV1-16	Immunoglobulin kappa variable 1-16	0.761055	0.967077	0.990651
ATRN	Attractin	0.761874	0.967077	0.947597
IGLC3;IGLL5	Immunoglobulin lambda-like polypeptide 5	0.763168	0.967077	1.00985
C1QC	Complement C1q subcomponent subunit C	0.764022	0.967077	1.00902
FCGBP	IgGFc-binding protein	0.769084	0.967077	1.22959
F2	Prothrombin	0.77116	0.967077	0.995614
IGLV3-21;IGLV3-9	Immunoglobulin lambda variable 3-9	0.780251	0.969023	1.12864
APOA1	Apolipoprotein A-I	0.786355	0.969023	1.05799
HPR	Haptoglobin-related protein	0.79286	0.969023	1.04633
C1QA	Complement C1q subcomponent subunit A	0.792898	0.969023	0.940727
C4B	Complement C4-B	0.793597	0.969023	1.13641
IGKC	Immunoglobulin kappa constant	0.800604	0.972461	0.968028
CFHR2	Complement factor H-related protein 2	0.811639	0.980731	0.84313
	Immunoglobulin delta heavy chain	0.832331	0.991964	0.880725
FN1	Fibronectin	0.838051	0.991964	0.972805
GPLD1	Phosphatidylinositol-glycan-specific phospholipase D	0.845634	0.991964	1.13264
IGKV3-20	Immunoglobulin kappa variable 3-20	0.853219	0.991964	0.947924
FGG	Fibrinogen gamma chain	0.857454	0.991964	0.918364
HP;HPR	Haptoglobin	0.861626	0.991964	0.85413
IGKV3-20;IGKV3D-20	Immunoglobulin kappa variable 3D-20	0.862806	0.991964	0.981161
ORM1	Alpha-1-acid glycoprotein 1	0.865257	0.991964	0.981726
PTGDS	Prostaglandin-H2 D-isomerase	0.865695	0.991964	0.791239
IGHG1;IGHG4	Immunoglobulin heavy constant gamma 1	0.868641	0.991964	1.14019
IGHG2;IGHG3	Immunoglobulin heavy constant gamma 2	0.874046	0.991964	0.90056
VWF	von Willebrand factor	0.876086	0.991964	1.20528
SAA1	Serum amyloid A-1 protein	0.886365	0.991964	1.28961
IGKV3-7	Probable non-functional immunoglobulin kappa variable 3-7	0.888796	0.991964	1.01667
FGB	Fibrinogen beta chain	0.889508	0.991964	1.00213
AGT	Angiotensinogen	0.892	0.991964	1.0946
IGLV1-40	Immunoglobulin lambda variable 1-40	0.899814	0.991964	0.811981
S100A9	Protein S100-A9	0.904157	0.991964	0.637059
IGKV3-15;IGKV3D-15	Immunoglobulin kappa variable 3D-15	0.915393	0.991964	0.803972
SERPINF2	Alpha-2-antiplasmin	0.91581	0.991964	0.981631
TGFBI	Transforming growth factor-beta-induced protein ig-h3	0.917607	0.991964	0.917234
S100A8	Protein S100-A8	0.921259	0.991964	0.614041
SERPING1	Plasma protease C1 inhibitor	0.923754	0.991964	1.01768
RBP4	Retinol-binding protein 4	0.927132	0.991964	1.02034
LBP	Lipopolysaccharide-binding protein	0.938565	0.991964	0.958952
C4A	Complement C4-A	0.940405	0.991964	1.05646
IGKV1D-16	Immunoglobulin kappa variable 1D-16	0.9408	0.991964	0.992526
FGA	Fibrinogen alpha chain	0.941661	0.991964	0.96857
SERPINA1	Alpha-1-antitrypsin	0.94639	0.991964	1.00749
SAA2	Serum amyloid A-2 protein	0.949206	0.991964	1.12804
IGHG4	Immunoglobulin heavy constant gamma 4	0.954885	0.993423	0.912695
SERPINA4	Kallistatin	0.961728	0.996076	0.996724
LRG1	Leucine-rich alpha-2-glycoprotein	0.966347	0.996411	0.993604
ITIH2	Inter-alpha-trypsin inhibitor heavy chain H2	0.971308	0.997095	1.0655
A2M	Alpha-2-macroglobulin	0.980694	0.997844	1.06247
ORM2	Alpha-1-acid glycoprotein 2	0.984266	0.997844	0.997428
F9	Coagulation factor IX	0.987376	0.997844	0.946169
IGLV2-14	Immunoglobulin lambda variable 2-14	0.989242	0.997844	1.08946
THBS1	Thrombospondin-1	0.994867	0.998378	1.49396
IGLV8-61	Immunoglobulin lambda variable 8-61	0.998378	0.998378	0.735287

## Sheet: Day 4 - CMV negative patients
Supplementary Table 3 - Statistical analysis of quantitative plasma proteomics data - survival-specific analysis
Table: Day 4 - CMV seronegative patients; groups tested: Survival vs. Exitus
1 Student's t-test, unpaired, two-sided, unequal variances
2Corrected according to Benjamini-Hochberg
3Calculated as mean(exitus) / mean(survival)
Genes	Protein	p-value1	pFDR-value2	Ratio of means3
APOB	Apolipoprotein B-100	0.000879833	0.201482	0.73036
IGKV2-28;IGKV2D-28	Immunoglobulin kappa variable 2-28	0.00562045	0.643542	0.476308
	Immunoglobulin alpha-2 heavy chain	0.0215129	0.929625	1.74068
FGB	Fibrinogen beta chain	0.0237431	0.929625	0.73004
IGHV5-51	Immunoglobulin heavy variable 5-51	0.0336511	0.929625	0.963643
A2M;PZP	Alpha-2-macroglobulin	0.0454846	0.929625	1.48633
TTR	Transthyretin	0.05698	0.929625	1.16194
C1QB	Complement C1q subcomponent subunit B	0.0591812	0.929625	1.18506
APOC2	Apolipoprotein C-II	0.0630104	0.929625	0.530536
SAA4	Serum amyloid A-4 protein	0.0632601	0.929625	1.19124
FN1	Fibronectin	0.0648619	0.929625	0.581661
KRT9	Keratin, type I cytoskeletal 9	0.0680391	0.929625	1.90191
FGG	Fibrinogen gamma chain	0.0682022	0.929625	0.759478
ORM1;ORM2	Alpha-1-acid glycoprotein 1	0.0711165	0.929625	0.529073
IGLC3;IGLC7;IGLL5	Immunoglobulin lambda constant 7	0.0728487	0.929625	1.11809
C4BPA	C4b-binding protein alpha chain	0.0780833	0.929625	0.783784
GPLD1	Phosphatidylinositol-glycan-specific phospholipase D	0.0786592	0.929625	1.20093
CFI	Complement factor I	0.0814622	0.929625	0.784048
IGKV2-28;IGKV2-40;IGKV2D-28;IGKV2D-40	Immunoglobulin kappa variable 2-28	0.0826516	0.929625	1.29389
FGA	Fibrinogen alpha chain	0.0856029	0.929625	0.805121
TF	Serotransferrin	0.0882458	0.929625	1.10387
C1QC	Complement C1q subcomponent subunit C	0.0893089	0.929625	1.16245
IGHG1	Immunoglobulin heavy constant gamma 1	0.0950789	0.946655	0.72206
IGHD	Immunoglobulin heavy constant delta	0.108473	0.992142	0.939261
C1RL	Complement C1r subcomponent-like protein	0.1107	0.992142	0.710938
IGKV3-20	Immunoglobulin kappa variable 3-20	0.112645	0.992142	1.05469
S100A9	Protein S100-A9	0.118801	0.994796	0.32028
C7	Complement component C7	0.128591	0.994796	1.33426
IGFBP2	Insulin-like growth factor-binding protein 2	0.13295	0.994796	1.35328
IGHM	Immunoglobulin heavy constant mu	0.152602	0.994796	1.1743
KNG1	Kininogen-1	0.153403	0.994796	0.867628
CFHR5	Complement factor H-related protein 5	0.164896	0.994796	0.569521
IGKV3D-15	Immunoglobulin kappa variable 3D-15	0.169647	0.994796	0.73907
C5	Complement C5	0.176836	0.994796	0.868438
SAA1;SAA2	Serum amyloid A-1 protein	0.1832	0.994796	1.7565
CA1	Carbonic anhydrase 1	0.19111	0.994796	0.380572
HPX	Hemopexin	0.195939	0.994796	1.16293
IGKV1-16	Immunoglobulin kappa variable 1-16	0.200063	0.994796	0.715165
IGKV2-24;IGKV2D-24	Probable non-functional immunoglobulin kappa variable 2D-24	0.204019	0.994796	1.04497
PROS1	Vitamin K-dependent protein S	0.210373	0.994796	0.829711
CPN1	Carboxypeptidase N catalytic chain	0.21825	0.994796	1.13097
IGHG2;IGHG3	Immunoglobulin heavy constant gamma 2	0.221626	0.994796	0.732198
APOE	Apolipoprotein E	0.22466	0.994796	0.798731
A2M	Alpha-2-macroglobulin	0.227746	0.994796	1.1986
BTD	Biotinidase	0.228162	0.994796	1.20279
C4B	Complement C4-B	0.231784	0.994796	0.756727
ALB	Albumin	0.237764	0.994796	1.16473
SERPINA3	Alpha-1-antichymotrypsin	0.241325	0.994796	1.19704
IGHG3	Immunoglobulin heavy constant gamma 3	0.246856	0.994796	0.761618
FBLN1	Fibulin-1	0.253569	0.994796	0.739944
SERPINA7	Thyroxine-binding globulin	0.267194	0.994796	0.827723
HBB;HBD	Hemoglobin subunit delta	0.267581	0.994796	0.717849
C1QA	Complement C1q subcomponent subunit A	0.270475	0.994796	1.05066
C4BPB	C4b-binding protein beta chain	0.272014	0.994796	0.69006
APOC3	Apolipoprotein C-III	0.278892	0.994796	0.730256
C9	Complement component C9	0.282673	0.994796	1.14324
APOM	Apolipoprotein M	0.284464	0.994796	0.695436
	Immunoglobulin delta heavy chain	0.293886	0.994796	1.15972
CD14	Monocyte differentiation antigen CD14	0.294457	0.994796	1.28227
SERPINA4	Kallistatin	0.295435	0.994796	0.837869
IGHG1;IGHG4	Immunoglobulin heavy constant gamma 1	0.307231	0.994796	0.765807
IGLC3;IGLC7	Immunoglobulin lambda constant 7	0.307863	0.994796	0.85269
HBA1	Hemoglobin subunit alpha	0.307993	0.994796	0.736311
PGLYRP2	N-acetylmuramoyl-L-alanine amidase	0.308815	0.994796	1.16345
SAA1	Serum amyloid A-1 protein	0.309069	0.994796	1.13871
APOD	Apolipoprotein D	0.311122	0.994796	0.735716
IGKV1-5	Immunoglobulin kappa variable 1-5	0.31908	0.994796	0.537119
VTN	Vitronectin	0.323335	0.994796	0.864645
CFHR2	Complement factor H-related protein 2	0.335107	0.994796	1.08375
IGLV8-61	Immunoglobulin lambda variable 8-61	0.337797	0.994796	0.901168
PPBP	Platelet basic protein	0.340175	0.994796	2.33083
AZGP1	Zinc-alpha-2-glycoprotein	0.342207	0.994796	0.848771
IGKV6D-21	Immunoglobulin kappa variable 6D-21	0.35585	0.994796	0.417782
FCN3	Ficolin-3	0.359568	0.994796	0.84207
IGKV1-12;IGKV1-39;IGKV1D-12;IGKV1D-39	Immunoglobulin kappa variable 1-12	0.364583	0.994796	0.793457
IGHG1;IGHG2;IGHG3	Immunoglobulin heavy constant gamma 1	0.365991	0.994796	0.801651
PLG	Plasminogen	0.370431	0.994796	0.883387
KRT1;KRT2	Keratin, type II cytoskeletal 1	0.371268	0.994796	1.40637
HP	Haptoglobin	0.373983	0.994796	1.28147
IGKV3-11;IGKV3D-11	Immunoglobulin kappa variable 3D-11	0.374293	0.994796	0.836491
IGKC	Immunoglobulin kappa constant	0.391376	0.994796	0.883175
HPR	Haptoglobin-related protein	0.406003	0.994796	0.788486
AGT	Angiotensinogen	0.409067	0.994796	1.09567
HBB	Hemoglobin subunit beta	0.410003	0.994796	0.76788
IGHV3-7	Immunoglobulin heavy variable 3-7	0.41236	0.994796	0.647211
IGHV3-74	Immunoglobulin heavy variable 3-74	0.415807	0.994796	0.649911
	Immunoglobulin kappa light chain	0.416557	0.994796	0.771939
IGHG4	Immunoglobulin heavy constant gamma 4	0.428882	0.994796	0.668735
SERPINF2	Alpha-2-antiplasmin	0.429278	0.994796	1.10408
IGLV7-43;IGLV7-46	Immunoglobulin lambda variable 7-46	0.436951	0.994796	1.09811
F9	Coagulation factor IX	0.437882	0.994796	1.25087
IGHV3-15	Immunoglobulin heavy variable 3-15	0.441055	0.994796	1.00672
SAA2	Serum amyloid A-2 protein	0.451476	0.994796	1.07455
IGHG1;IGHG3	Immunoglobulin heavy constant gamma 1	0.455948	0.994796	0.836523
APOC1	Apolipoprotein C-I	0.465608	0.994796	0.766625
CST3	Cystatin-C	0.468648	0.994796	1.38376
PON1	Serum paraoxonase/arylesterase 1	0.46998	0.994796	1.43983
LPA	Apolipoprotein(a)	0.478529	0.994796	1.23266
F13B	Coagulation factor XIII B chain	0.484111	0.994796	1.16256
IGKV3D-20	Immunoglobulin kappa variable 3D-20	0.493033	0.994796	1.04397
IGKV1-27	Immunoglobulin kappa variable 1-27	0.503306	0.994796	0.72788
SELENOP	Selenoprotein P	0.510505	0.994796	0.756781
HRG	Histidine-rich glycoprotein	0.512615	0.994796	0.902765
IGLV2-8	Immunoglobulin lambda variable 2-8	0.514182	0.994796	0.522079
IGLV1-40	Immunoglobulin lambda variable 1-40	0.523262	0.994796	0.733212
C2	Complement C2	0.529285	0.994796	0.922899
GSN	Gelsolin	0.530136	0.994796	1.03
ITIH1	Inter-alpha-trypsin inhibitor heavy chain H1	0.531465	0.994796	1.11688
ITIH2	Inter-alpha-trypsin inhibitor heavy chain H2	0.531655	0.994796	1.11626
IGFBP3	Insulin-like growth factor-binding protein 3	0.534687	0.994796	0.828341
FCGR3A	Low affinity immunoglobulin gamma Fc region receptor III-A	0.537326	0.994796	0.67921
TGFBI	Transforming growth factor-beta-induced protein ig-h3	0.537837	0.994796	0.895679
ORM2	Alpha-1-acid glycoprotein 2	0.549802	0.994796	0.908643
IGLC3;IGLL5	Immunoglobulin lambda-like polypeptide 5	0.558152	0.994796	1.29308
IGKV1D-16	Immunoglobulin kappa variable 1D-16	0.558487	0.994796	1.11641
IGLV1-47	Immunoglobulin lambda variable 1-47	0.56407	0.994796	0.719537
IGLV3-9	Immunoglobulin lambda variable 3-9	0.567098	0.994796	1.44887
CFB	Complement factor B	0.568643	0.994796	0.94744
IGHV4-34	Immunoglobulin heavy variable 4-34	0.573714	0.994796	0.594921
IGHV1-18	Immunoglobulin heavy variable 1-18	0.574995	0.994796	1.39925
PON3	Serum paraoxonase/lactonase 3	0.576453	0.994796	1.08164
CFH	Complement factor H	0.582254	0.994796	1.04715
GPX3	Glutathione peroxidase 3	0.590218	0.994796	0.973965
SERPINA6	Corticosteroid-binding globulin	0.597457	0.994796	1.21148
AFM	Afamin	0.600629	0.994796	0.874156
RBP4	Retinol-binding protein 4	0.603249	0.994796	0.797964
IGKV4-1	Immunoglobulin kappa variable 4-1	0.610166	0.994796	0.994616
IGKV1-39;IGKV1D-39	Immunoglobulin kappa variable 1-39	0.618122	0.994796	0.884939
AMBP	Protein AMBP	0.62387	0.994796	0.913798
SERPINA10	Protein Z-dependent protease inhibitor	0.623977	0.994796	1.1835
PRG4	Proteoglycan 4	0.62418	0.994796	0.839109
SERPINA1	Alpha-1-antitrypsin	0.625627	0.994796	1.02405
IGLV9-49	Immunoglobulin lambda variable 9-49	0.631916	0.994796	1.0357
KRT1	Keratin, type II cytoskeletal 1	0.633957	0.994796	1.21253
PTGDS	Prostaglandin-H2 D-isomerase	0.634265	0.994796	0.858909
C8B	Complement component C8 beta chain	0.634744	0.994796	1.09353
PRDX2	Peroxiredoxin-2	0.638316	0.994796	1.14247
KRT2	Keratin, type II cytoskeletal 2 epidermal	0.639087	0.994796	1.73866
IGHV6-1	Immunoglobulin heavy variable 6-1	0.647281	0.994796	0.764818
LCP1	Plastin-2	0.64747	0.994796	0.825888
PLTP	Phospholipid transfer protein	0.649754	0.994796	1.36965
IGLV1-51	Immunoglobulin lambda variable 1-51	0.654331	0.994796	0.817537
TFRC	Transferrin receptor protein 1	0.660986	0.994796	1.22175
LCAT	Phosphatidylcholine-sterol acyltransferase	0.661021	0.994796	0.91979
C6	Complement component C6	0.661416	0.994796	1.06315
MASP2	Mannan-binding lectin serine protease 2	0.664367	0.994796	0.904781
CPB2	Carboxypeptidase B2	0.672534	0.994796	0.913235
IGHG1;IGHG3;IGHG4	Immunoglobulin heavy constant gamma 1	0.675163	0.994796	0.903172
LRG1	Leucine-rich alpha-2-glycoprotein	0.684321	0.994796	1.10606
ATRN	Attractin	0.692045	0.994796	1.01205
C4A;C4B	Complement C4-A	0.694492	0.994796	1.01743
ORM1	Alpha-1-acid glycoprotein 1	0.711152	0.994796	1.02552
SERPINA5	Plasma serine protease inhibitor	0.714139	0.994796	0.934005
IGHG1;IGHG2;IGHG3;IGHG4	Immunoglobulin heavy constant gamma 1	0.719257	0.994796	0.742779
CFD	Complement factor D	0.721689	0.994796	1.16398
IGLV2-18	Immunoglobulin lambda variable 2-18	0.721921	0.994796	0.663132
IGHA1;IGHA2	Immunoglobulin heavy constant alpha 1	0.7286	0.994796	1.03269
JCHAIN	Immunoglobulin J chain	0.731623	0.994796	0.943812
LGALS3BP	Galectin-3-binding protein	0.733564	0.994796	0.937028
IGKV3-20;IGKV3D-20	Immunoglobulin kappa variable 3D-20	0.734868	0.994796	0.803292
LUM	Lumican	0.737432	0.994796	1.16308
HBD	Hemoglobin subunit delta	0.745253	0.994796	1.00538
IGKV3-15;IGKV3D-15	Immunoglobulin kappa variable 3D-15	0.746689	0.994796	0.9199
IGLV3-21;IGLV3-9	Immunoglobulin lambda variable 3-9	0.747765	0.994796	0.97117
C3	Complement C3	0.752199	0.994796	1.08169
C1R	Complement C1r subcomponent	0.754495	0.994796	1.04819
APOA2	Apolipoprotein A-II	0.763068	0.994796	1.01548
C1S	Complement C1s subcomponent	0.764575	0.994796	0.961256
IGKV1-17	Immunoglobulin kappa variable 1-17	0.770028	0.994796	0.960094
IGKV1-33;IGKV1D-33	Immunoglobulin kappa variable 1D-33	0.773204	0.994796	0.810296
IGLV3-21	Immunoglobulin lambda variable 3-21	0.775053	0.994796	1.57979
IGHG2;IGHG4	Immunoglobulin heavy constant gamma 2	0.779346	0.994796	1.07926
A1BG	Alpha-1B-glycoprotein	0.77947	0.994796	0.971463
F12	Coagulation factor XII	0.780389	0.994796	0.94006
VWF	von Willebrand factor	0.786212	0.994796	1.51069
APOL1	Apolipoprotein L1	0.788226	0.994796	1.01646
F10	Coagulation factor X	0.795328	0.994796	0.882811
LYZ	Lysozyme C	0.795895	0.994796	1.36173
S100A8	Protein S100-A8	0.796522	0.994796	0.585037
IGKV3-7	Probable non-functional immunoglobulin kappa variable 3-7	0.803314	0.994796	0.862289
KRT10	Keratin, type I cytoskeletal 10	0.809101	0.994796	0.897112
IGHG2	Immunoglobulin heavy constant gamma 2	0.821305	0.994796	1.05222
F5	Coagulation factor V	0.82637	0.994796	0.907264
QSOX1	Sulfhydryl oxidase 1	0.827108	0.994796	1.07466
FCGBP	IgGFc-binding protein	0.830119	0.994796	0.898886
HABP2	Hyaluronan-binding protein 2	0.832362	0.994796	0.936264
IGKV2-30	Immunoglobulin kappa variable 2-30	0.843083	0.994796	0.917752
IGHG2;IGHG3;IGHG4	Immunoglobulin heavy constant gamma 2	0.846205	0.994796	0.964103
IGKV1-27;IGKV1-8	Immunoglobulin kappa variable 1-27	0.846435	0.994796	0.878729
THBS1	Thrombospondin-1	0.85444	0.994796	2.12362
IGKV6-21	Immunoglobulin kappa variable 6-21	0.856838	0.994796	1.42391
IGHV3-15;IGHV3-72	Immunoglobulin heavy variable 3-15	0.859258	0.994796	1.01999
C4A	Complement C4-A	0.869758	0.994796	0.868825
IGFALS	Insulin-like growth factor-binding protein complex acid labile subunit	0.872037	0.994796	1.34372
ECM1	Extracellular matrix protein 1	0.872471	0.994796	0.895629
IGHV3-72	Immunoglobulin heavy variable 3-72	0.875291	0.994796	1.87773
IGLV2-14	Immunoglobulin lambda variable 2-14	0.884754	0.994796	0.811844
SERPINC1	Antithrombin-III	0.885051	0.994796	1.06332
C8G	Complement component C8 gamma chain	0.897646	0.994796	1.01715
IGHV3-49	Immunoglobulin heavy variable 3-49	0.901283	0.994796	0.878951
IGLV3-10	Immunoglobulin lambda variable 3-10	0.903395	0.994796	0.769661
IGHA2	Immunoglobulin heavy constant alpha 2	0.907111	0.994796	1.14122
CPN2	Carboxypeptidase N subunit 2	0.907804	0.994796	1.02821
CRP	C-reactive protein	0.910706	0.994796	1.0379
ITIH3	Inter-alpha-trypsin inhibitor heavy chain H3	0.910884	0.994796	0.954163
CD5L	CD5 antigen-like	0.911423	0.994796	0.91971
CLU	Clusterin	0.916235	0.994796	0.972851
CP	Ceruloplasmin	0.930159	0.994796	0.963491
IGHA1	Immunoglobulin heavy constant alpha 1	0.933167	0.994796	1.05988
ITIH4	Inter-alpha-trypsin inhibitor heavy chain H4	0.948109	0.994796	0.986941
IGHG1;IGHG2	Immunoglobulin heavy constant gamma 1	0.950494	0.994796	1.07654
IGLC3	Immunoglobulin lambda constant 3	0.950836	0.994796	1.0686
AHSG	Alpha-2-HS-glycoprotein	0.952202	0.994796	0.989428
F2	Prothrombin	0.953821	0.994796	0.992132
C8A	Complement component C8 alpha chain	0.956204	0.994796	1.02405
APOA1	Apolipoprotein A-I	0.957451	0.994796	1.00675
KLKB1	Plasma kallikrein	0.958068	0.994796	1.01765
SERPING1	Plasma protease C1 inhibitor	0.959392	0.994796	0.986043
LBP	Lipopolysaccharide-binding protein	0.96501	0.994796	1.13808
SERPINF1	Pigment epithelium-derived factor	0.967711	0.994796	0.99928
SERPIND1	Heparin cofactor 2	0.96992	0.994796	1.00281
APOA4	Apolipoprotein A-IV	0.975321	0.994796	0.899237
ACTB;ACTG1	Actin, cytoplasmic 1	0.976641	0.994796	2.31138
IGLL5	Immunoglobulin lambda-like polypeptide 5	0.976776	0.994796	0.936244
B2M	Beta-2-microglobulin	0.984292	0.994796	1.0904
APOH	Beta-2-glycoprotein 1	0.985614	0.994796	0.975916
HP;HPR	Haptoglobin	0.986107	0.994796	0.923586
APCS	Serum amyloid P-component	0.996566	0.997841	1.00037
GC	Vitamin D-binding protein	0.997841	0.997841	1.01756
GAPDH	Glyceraldehyde-3-phosphate dehydrogenase
PZP	Pregnancy zone protein
APOC4	Apolipoprotein C-IV
